# Supplementary material for: (Acetato-κ2 O,O′)(acetato-κO)bis(2-amino-3-methyl­pyridine-κN 1)cobalt(II)
Source: Acta Crystallogr Sect E Struct Rep Online. 2012 Sep 15;68(Pt 10):m1260–1. doi: 10.1107/S1600536812038664 (PMC3470146; doi:10.1107/S1600536812038664)
Supplement: Supplementary file 1 [file e-68-m1260-sup1.cif]

##############################################################################
#                                                                            #
# This CIF contains the data in a paper accepted for publication in          #
# Acta Crystallographica Section E. It conforms to the requirements of       #
# Notes for Authors for Acta Crystallographica Section E, and has been       #
# peer reviewed under the auspices of the IUCr Commission on Journals.       #
#                                                                            #
# Full details of the Crystallographic Information File format               #
# are given in the paper "The Crystallographic Information File (CIF):       #
# a New Standard Archive File for Crystallography" by S. R. Hall, F. H.      #
# Allen and I. D. Brown [Acta Cryst. (1991), A47, 655-685].                  #
#                                                                            #
# The current version of the core CIF dictionary is obtainable from          #
# ftp://ftp.iucr.org/pub/cif_core.dic.                                       #
#                                                                            #
# Software is freely available for graphical display of the structure(s)     #
# in this CIF. For information consult the CIF software page                 #
# http://www.iucr.org/resources/cif/software.                                #
#                                                                            #
# This file may be used for bona fide research purposes within the           #
# scientific community so long as proper attribution is given to the journal # 
# article from which it was obtained.                                        #
#                                                                            #
##############################################################################
data_I
_audit_creation_method     SHELXL-97
_chemical_name_systematic
;
(Acetato-\k^2^<i>O</i>,<i>O</i>')(acetato-\k<i>O</i>)bis(2-amino-3-
methylpyridine-\k<i>N</i>^1^)cobalt(II)
;
_chemical_name_common     ?
_chemical_formula_moiety     'C16 H22 Co N4 O4'
_chemical_formula_sum     'C16 H22 Co N4 O4'
_chemical_formula_iupac     '[Co (C2 H3 O2)2 (C6 H8 N2)2]'
_chemical_formula_weight     393.31
_chemical_melting_point     ?
_symmetry_cell_setting     triclinic
_symmetry_space_group_name_H-M     'P -1'
_symmetry_space_group_name_Hall     '-P 1'
loop_
    _symmetry_equiv_pos_as_xyz
    'x, y, z'
    '-x, -y, -z'
_cell_length_a     8.1685(16)
_cell_length_b     10.452(2)
_cell_length_c     12.231(2)
_cell_angle_alpha     69.58(3)
_cell_angle_beta     79.94(3)
_cell_angle_gamma     72.42(3)
_cell_volume     930.1(4)
_cell_formula_units_Z     2
_cell_measurement_reflns_used     4996
_cell_measurement_theta_min     2.15
_cell_measurement_theta_max     29.24
_cell_measurement_temperature     298(2)
_exptl_crystal_description     plate
_exptl_crystal_colour     violet
_exptl_crystal_size_max     0.27
_exptl_crystal_size_mid     0.23
_exptl_crystal_size_min     0.13
_exptl_crystal_density_diffrn     1.404
_exptl_crystal_density_meas     ?
_exptl_crystal_density_method     'not measured'
_exptl_crystal_F_000     410
_exptl_absorpt_coefficient_mu     0.950
_exptl_absorpt_correction_type     numerical
_exptl_absorpt_process_details     '(X-SHAPE and X-RED32; Stoe & Cie, 2005)'
_exptl_absorpt_correction_T_min     0.785
_exptl_absorpt_correction_T_max     0.886
_exptl_special_details     ?
_diffrn_ambient_temperature     298(2)
_diffrn_radiation_type     MoK\a
_diffrn_radiation_wavelength     0.71073
_diffrn_radiation_source     'fine-focus sealed tube'
_diffrn_radiation_monochromator     graphite
_diffrn_measurement_device_type     'Stoe IPDS 2T'
_diffrn_measurement_method     'rotation method'
_diffrn_detector_area_resol_mean     ?
_diffrn_reflns_number     11215
_diffrn_reflns_av_R_equivalents     0.0617
_diffrn_reflns_av_sigmaI/netI     0.0880
_diffrn_reflns_theta_min     2.15
_diffrn_reflns_theta_max     29.24
_diffrn_reflns_theta_full     29.24
_diffrn_measured_fraction_theta_max     0.988
_diffrn_measured_fraction_theta_full     0.988
_diffrn_reflns_limit_h_min     -11
_diffrn_reflns_limit_h_max     11
_diffrn_reflns_limit_k_min     -14
_diffrn_reflns_limit_k_max     14
_diffrn_reflns_limit_l_min     -16
_diffrn_reflns_limit_l_max     16
_diffrn_standards_number     0
_diffrn_standards_interval_count     ?
_diffrn_standards_interval_time     ?
_diffrn_standards_decay_%     ?
_refine_special_details
;
Refinement of <i>F</i>^2^ against ALL reflections. The weighted <i>R</i>-factor
<i>wR</i> and goodness of fit <i>S</i> are based on <i>F</i>^2^, conventional
<i>R</i>-factors <i>R</i> are based on <i>F</i>, with <i>F</i> set to zero for
negative <i>F</i>^2^. The threshold expression of <i>F</i>^2^ >
\s(<i>F</i>^2^) is used only for calculating <i>R</i>-factors(gt) <i>etc</i>.
and is not relevant to the choice of reflections for refinement.
<i>R</i>-factors based on <i>F</i>^2^ are statistically about twice as large
as those based on <i>F</i>, and <i>R</i>- factors based on ALL data will be
even larger.
;
_reflns_number_total     4996
_reflns_number_gt     2756
_reflns_threshold_expression     I>2sigma(I)
_refine_ls_structure_factor_coef     Fsqd
_refine_ls_matrix_type     full
_refine_ls_R_factor_all     0.1130
_refine_ls_R_factor_gt     0.0510
_refine_ls_wR_factor_gt     0.0822
_refine_ls_wR_factor_ref     0.0955
_refine_ls_goodness_of_fit_ref     0.918
_refine_ls_restrained_S_all     0.919
_refine_ls_number_reflns     4996
_refine_ls_number_parameters     242
_refine_ls_number_restraints     3
_refine_ls_hydrogen_treatment     mixed
_refine_ls_weighting_scheme     calc
_refine_ls_weighting_details
         'calc w=1/[\s^2^(Fo^2^)+(0.0361P)^2^+0.0000P] where P=(Fo^2^+2Fc^2^)/3'
_atom_sites_solution_hydrogens     geom
_atom_sites_solution_primary     direct
_atom_sites_solution_secondary     difmap
_refine_ls_shift/su_max     0.001
_refine_ls_shift/su_mean     0.000
_refine_diff_density_max     0.346
_refine_diff_density_min     -0.187
_refine_ls_extinction_method     none
_refine_ls_extinction_coef     ?
loop_
    _atom_type_symbol
    _atom_type_description
    _atom_type_scat_dispersion_real
    _atom_type_scat_dispersion_imag
    _atom_type_scat_source
    'C' 'C' 0.0033 0.0016
                         'International Tables Vol C Tables 4.2.6.8 and 6.1.1.4'
    'H' 'H' 0.0000 0.0000
                         'International Tables Vol C Tables 4.2.6.8 and 6.1.1.4'
    'N' 'N' 0.0061 0.0033
                         'International Tables Vol C Tables 4.2.6.8 and 6.1.1.4'
    'O' 'O' 0.0106 0.0060
                         'International Tables Vol C Tables 4.2.6.8 and 6.1.1.4'
    'Co' 'Co' 0.3494 0.9721
                         'International Tables Vol C Tables 4.2.6.8 and 6.1.1.4'
_computing_data_collection     'X-AREA (Stoe & Cie, 2005)'
_computing_cell_refinement     'X-AREA (Stoe & Cie, 2005)'
_computing_data_reduction     'X-AREA (Stoe & Cie, 2005)'
_computing_structure_solution     'SHELXS97 (Sheldrick, 2008)'
_computing_structure_refinement     'SHELXL97 (Sheldrick, 2008)'
_computing_molecular_graphics     'ORTEP-3 for Windows (Farrugia, 1997)'
_computing_publication_material     'WinGX (Farrugia, 1999)'
loop_
    _atom_site_type_symbol
    _atom_site_label
    _atom_site_fract_x
    _atom_site_fract_y
    _atom_site_fract_z
    _atom_site_U_iso_or_equiv
    _atom_site_adp_type
    _atom_site_calc_flag
    _atom_site_refinement_flags
    _atom_site_occupancy
    _atom_site_symmetry_multiplicity
    _atom_site_disorder_assembly
    _atom_site_disorder_group
    Co Co1 0.71818(5) 0.93397(4) 0.77010(3) 0.04555(13) Uani d . 1 1 . .
    O O1 0.6158(3) 1.0480(2) 0.62129(18) 0.0698(6) Uani d . 1 1 . .
    O O2 0.4417(3) 1.2043(3) 0.6980(2) 0.0879(8) Uani d . 1 1 . .
    O O3 0.9471(3) 1.0418(2) 0.70296(17) 0.0653(6) Uani d . 1 1 . .
    O O4 0.8186(2) 0.9932(2) 0.87698(16) 0.0593(5) Uani d . 1 1 . .
    N N1 0.5289(3) 0.8404(3) 0.8723(2) 0.0516(6) Uani d . 1 1 . .
    N N2 0.6160(3) 0.8098(3) 1.0513(2) 0.0569(6) Uani d D 1 1 . .
    N N3 0.8801(3) 0.7557(2) 0.73364(18) 0.0431(5) Uani d . 1 1 . .
    N N4 0.9101(4) 0.8685(3) 0.5353(2) 0.0638(7) Uani d D 1 1 . .
    C C1 0.5153(3) 0.7826(3) 0.9897(2) 0.0458(6) Uani d . 1 1 . .
    C C2 0.4051(4) 0.6933(3) 1.0468(3) 0.0570(8) Uani d . 1 1 . .
    C C3 0.3999(5) 0.6244(4) 1.1759(3) 0.0808(11) Uani d . 1 1 . .
    H H3A 0.3216 0.5655 1.1991 0.121 Uiso calc R 1 1 . .
    H H3B 0.3618 0.6957 1.2141 0.121 Uiso calc R 1 1 . .
    H H3C 0.5130 0.5676 1.1978 0.121 Uiso calc R 1 1 . .
    C C4 0.3094(4) 0.6719(4) 0.9766(3) 0.0737(10) Uani d . 1 1 . .
    H H4 0.2364 0.6131 1.0110 0.088 Uiso calc R 1 1 . .
    C C5 0.3170(4) 0.7344(4) 0.8568(3) 0.0813(11) Uani d . 1 1 . .
    H H5 0.2486 0.7206 0.8108 0.098 Uiso calc R 1 1 . .
    C C6 0.4280(4) 0.8170(4) 0.8083(3) 0.0684(9) Uani d . 1 1 . .
    H H6 0.4350 0.8593 0.7276 0.082 Uiso calc R 1 1 . .
    C C7 0.9548(3) 0.7526(3) 0.6262(2) 0.0435(6) Uani d . 1 1 . .
    C C8 1.0746(4) 0.6286(3) 0.6109(3) 0.0540(7) Uani d . 1 1 . .
    C C9 1.1499(5) 0.6286(4) 0.4888(3) 0.0899(12) Uani d . 1 1 . .
    H H9A 1.2360 0.5413 0.4930 0.135 Uiso calc R 1 1 . .
    H H9B 1.2013 0.7063 0.4530 0.135 Uiso calc R 1 1 . .
    H H9C 1.0602 0.6381 0.4430 0.135 Uiso calc R 1 1 . .
    C C10 1.1139(4) 0.5139(3) 0.7075(3) 0.0636(8) Uani d . 1 1 . .
    H H10 1.1933 0.4319 0.6997 0.076 Uiso calc R 1 1 . .
    C C11 1.0377(4) 0.5169(3) 0.8177(3) 0.0607(8) Uani d . 1 1 . .
    H H11 1.0649 0.4385 0.8837 0.073 Uiso calc R 1 1 . .
    C C12 0.9222(4) 0.6381(3) 0.8255(2) 0.0521(7) Uani d . 1 1 . .
    H H12 0.8689 0.6400 0.8988 0.063 Uiso calc R 1 1 . .
    C C13 0.5012(4) 1.1626(3) 0.6146(3) 0.0553(7) Uani d . 1 1 . .
    C C14 0.4425(6) 1.2476(5) 0.4946(4) 0.1086(15) Uani d . 1 1 . .
    H H14A 0.3280 1.3066 0.5011 0.163 Uiso calc R 1 1 . .
    H H14B 0.4430 1.1849 0.4528 0.163 Uiso calc R 1 1 . .
    H H14C 0.5191 1.3057 0.4530 0.163 Uiso calc R 1 1 . .
    C C15 0.9323(4) 1.0452(3) 0.8040(2) 0.0492(7) Uani d . 1 1 . .
    C C16 1.0438(4) 1.1079(4) 0.8434(3) 0.0724(10) Uani d . 1 1 . .
    H H16A 1.1267 1.0337 0.8925 0.109 Uiso calc R 1 1 . .
    H H16B 0.9738 1.1690 0.8865 0.109 Uiso calc R 1 1 . .
    H H16C 1.1027 1.1615 0.7763 0.109 Uiso calc R 1 1 . .
    H H2A 0.666(4) 0.874(3) 1.016(3) 0.087 Uiso d D 1 1 . .
    H H4A 0.842(4) 0.941(4) 0.545(3) 0.087 Uiso d . 1 1 . .
    H H2B 0.587(4) 0.798(4) 1.1228(17) 0.087 Uiso d D 1 1 . .
    H H4B 0.960(4) 0.877(4) 0.4681(19) 0.087 Uiso d D 1 1 . .
loop_
    _atom_site_aniso_label
    _atom_site_aniso_U_11
    _atom_site_aniso_U_22
    _atom_site_aniso_U_33
    _atom_site_aniso_U_12
    _atom_site_aniso_U_13
    _atom_site_aniso_U_23
    Co1 0.0517(2) 0.0480(2) 0.0384(2) -0.01574(17) 0.00583(15) -0.01758(17)
    O1 0.0657(14) 0.0686(15) 0.0551(14) 0.0066(12) -0.0049(10) -0.0157(12)
    O2 0.1122(19) 0.0934(19) 0.0651(16) -0.0283(15) 0.0210(13) -0.0454(15)
    O3 0.0945(15) 0.0705(15) 0.0374(12) -0.0391(12) 0.0109(10) -0.0177(10)
    O4 0.0669(13) 0.0814(15) 0.0415(11) -0.0407(11) 0.0106(9) -0.0227(11)
    N1 0.0485(13) 0.0653(16) 0.0505(15) -0.0228(12) 0.0103(10) -0.0300(13)
    N2 0.0629(16) 0.0674(18) 0.0432(15) -0.0304(13) 0.0048(12) -0.0134(14)
    N3 0.0491(13) 0.0397(13) 0.0371(13) -0.0156(10) 0.0050(10) -0.0088(11)
    N4 0.090(2) 0.0453(16) 0.0374(15) -0.0059(14) 0.0174(13) -0.0117(13)
    C1 0.0416(14) 0.0437(16) 0.0521(17) -0.0121(12) 0.0104(12) -0.0209(14)
    C2 0.0567(17) 0.0534(19) 0.062(2) -0.0219(14) 0.0157(15) -0.0234(16)
    C3 0.088(3) 0.077(3) 0.076(3) -0.046(2) 0.013(2) -0.012(2)
    C4 0.073(2) 0.076(2) 0.089(3) -0.0447(19) 0.0195(19) -0.037(2)
    C5 0.078(2) 0.112(3) 0.086(3) -0.056(2) 0.0105(19) -0.052(3)
    C6 0.070(2) 0.096(3) 0.058(2) -0.0366(19) 0.0070(16) -0.039(2)
    C7 0.0474(15) 0.0409(16) 0.0431(16) -0.0148(12) 0.0059(12) -0.0161(14)
    C8 0.0600(18) 0.0420(17) 0.0564(19) -0.0130(14) 0.0082(14) -0.0174(15)
    C9 0.116(3) 0.061(2) 0.072(2) -0.004(2) 0.030(2) -0.030(2)
    C10 0.0599(19) 0.0438(18) 0.079(2) -0.0070(15) 0.0005(17) -0.0184(18)
    C11 0.0646(19) 0.0485(19) 0.057(2) -0.0119(15) -0.0061(15) -0.0034(15)
    C12 0.0559(17) 0.0555(19) 0.0431(17) -0.0218(15) 0.0030(13) -0.0103(15)
    C13 0.0556(18) 0.062(2) 0.0513(18) -0.0127(16) -0.0026(14) -0.0246(16)
    C14 0.135(4) 0.091(3) 0.082(3) 0.021(3) -0.048(3) -0.030(2)
    C15 0.0570(17) 0.0450(17) 0.0443(17) -0.0170(14) 0.0021(13) -0.0124(13)
    C16 0.073(2) 0.093(3) 0.068(2) -0.045(2) 0.0090(17) -0.032(2)
_geom_special_details
;
All e.s.d.'s (except the e.s.d. in the dihedral angle between two l.s. planes)
are estimated using the full covariance matrix. The cell e.s.d.'s are taken
into account individually in the estimation of e.s.d.'s in distances, angles
and torsion angles; correlations between e.s.d.'s in cell parameters are only
used when they are defined by crystal symmetry. An approximate (isotropic)
treatment of cell e.s.d.'s is used for estimating e.s.d.'s involving l.s.
planes.
;
loop_
    _geom_bond_atom_site_label_1
    _geom_bond_atom_site_label_2
    _geom_bond_site_symmetry_2
    _geom_bond_distance
    _geom_bond_publ_flag
    Co1 O1 . 1.962(2) y
    Co1 O3 . 2.352(2) y
    Co1 O4 . 2.0028(18) y
    Co1 N1 . 2.072(2) y
    Co1 N3 . 2.074(2) y
    O1 C13 . 1.265(4) ?
    O2 C13 . 1.215(3) ?
    O3 C15 . 1.233(3) ?
    O4 C15 . 1.277(3) ?
    N1 C1 . 1.349(3) ?
    N1 C6 . 1.353(3) ?
    N2 C1 . 1.354(4) ?
    N2 H2A . 0.845(18) ?
    N2 H2B . 0.840(18) ?
    N3 C12 . 1.345(4) ?
    N3 C7 . 1.355(3) ?
    N4 C7 . 1.331(4) ?
    N4 H4A . 0.83(3) ?
    N4 H4B . 0.839(18) ?
    C1 C2 . 1.414(4) ?
    C2 C4 . 1.367(4) ?
    C2 C3 . 1.489(4) ?
    C3 H3A . 0.9600 ?
    C3 H3B . 0.9600 ?
    C3 H3C . 0.9600 ?
    C4 C5 . 1.380(5) ?
    C4 H4 . 0.9300 ?
    C5 C6 . 1.359(4) ?
    C5 H5 . 0.9300 ?
    C6 H6 . 0.9300 ?
    C7 C8 . 1.419(4) ?
    C8 C10 . 1.360(4) ?
    C8 C9 . 1.512(4) ?
    C9 H9A . 0.9600 ?
    C9 H9B . 0.9600 ?
    C9 H9C . 0.9600 ?
    C10 C11 . 1.389(4) ?
    C10 H10 . 0.9300 ?
    C11 C12 . 1.354(4) ?
    C11 H11 . 0.9300 ?
    C12 H12 . 0.9300 ?
    C13 C14 . 1.501(5) ?
    C14 H14A . 0.9600 ?
    C14 H14B . 0.9600 ?
    C14 H14C . 0.9600 ?
    C15 C16 . 1.492(4) ?
    C16 H16A . 0.9600 ?
    C16 H16B . 0.9600 ?
    C16 H16C . 0.9600 ?
loop_
    _geom_angle_atom_site_label_1
    _geom_angle_atom_site_label_2
    _geom_angle_atom_site_label_3
    _geom_angle_site_symmetry_1
    _geom_angle_site_symmetry_3
    _geom_angle
    _geom_angle_publ_flag
    O1 Co1 O4 . . 129.30(10) ?
    O1 Co1 N1 . . 104.36(10) ?
    O4 Co1 N1 . . 105.67(8) ?
    O1 Co1 N3 . . 103.15(9) ?
    O4 Co1 N3 . . 112.27(9) ?
    N1 Co1 N3 . . 97.38(9) ?
    O1 Co1 O3 . . 88.36(9) ?
    O4 Co1 O3 . . 58.90(7) ?
    N1 Co1 O3 . . 164.49(7) ?
    N3 Co1 O3 . . 88.12(8) ?
    C13 O1 Co1 . . 119.87(19) ?
    C15 O3 Co1 . . 83.56(16) ?
    C15 O4 Co1 . . 98.54(16) ?
    C1 N1 C6 . . 118.6(2) ?
    C1 N1 Co1 . . 127.67(17) ?
    C6 N1 Co1 . . 112.7(2) ?
    C1 N2 H2A . . 118(2) ?
    C1 N2 H2B . . 118(2) ?
    H2A N2 H2B . . 116(3) ?
    C12 N3 C7 . . 118.3(2) ?
    C12 N3 Co1 . . 116.71(17) ?
    C7 N3 Co1 . . 124.82(18) ?
    C7 N4 H4A . . 120(3) ?
    C7 N4 H4B . . 123(3) ?
    H4A N4 H4B . . 116(4) ?
    N1 C1 N2 . . 117.2(2) ?
    N1 C1 C2 . . 121.9(2) ?
    N2 C1 C2 . . 120.9(3) ?
    C4 C2 C1 . . 116.4(3) ?
    C4 C2 C3 . . 122.9(3) ?
    C1 C2 C3 . . 120.8(3) ?
    C2 C3 H3A . . 109.5 ?
    C2 C3 H3B . . 109.5 ?
    H3A C3 H3B . . 109.5 ?
    C2 C3 H3C . . 109.5 ?
    H3A C3 H3C . . 109.5 ?
    H3B C3 H3C . . 109.5 ?
    C2 C4 C5 . . 122.5(3) ?
    C2 C4 H4 . . 118.7 ?
    C5 C4 H4 . . 118.7 ?
    C6 C5 C4 . . 117.6(3) ?
    C6 C5 H5 . . 121.2 ?
    C4 C5 H5 . . 121.2 ?
    N1 C6 C5 . . 122.9(3) ?
    N1 C6 H6 . . 118.5 ?
    C5 C6 H6 . . 118.5 ?
    N4 C7 N3 . . 118.0(2) ?
    N4 C7 C8 . . 121.0(2) ?
    N3 C7 C8 . . 121.0(3) ?
    C10 C8 C7 . . 117.8(3) ?
    C10 C8 C9 . . 123.1(3) ?
    C7 C8 C9 . . 119.1(3) ?
    C8 C9 H9A . . 109.5 ?
    C8 C9 H9B . . 109.5 ?
    H9A C9 H9B . . 109.5 ?
    C8 C9 H9C . . 109.5 ?
    H9A C9 H9C . . 109.5 ?
    H9B C9 H9C . . 109.5 ?
    C8 C10 C11 . . 121.3(3) ?
    C8 C10 H10 . . 119.4 ?
    C11 C10 H10 . . 119.4 ?
    C12 C11 C10 . . 117.7(3) ?
    C12 C11 H11 . . 121.2 ?
    C10 C11 H11 . . 121.2 ?
    N3 C12 C11 . . 123.9(3) ?
    N3 C12 H12 . . 118.0 ?
    C11 C12 H12 . . 118.0 ?
    O2 C13 O1 . . 123.5(3) ?
    O2 C13 C14 . . 121.0(3) ?
    O1 C13 C14 . . 115.5(3) ?
    C13 C14 H14A . . 109.5 ?
    C13 C14 H14B . . 109.5 ?
    H14A C14 H14B . . 109.5 ?
    C13 C14 H14C . . 109.5 ?
    H14A C14 H14C . . 109.5 ?
    H14B C14 H14C . . 109.5 ?
    O3 C15 O4 . . 119.0(2) ?
    O3 C15 C16 . . 121.8(3) ?
    O4 C15 C16 . . 119.2(2) ?
    C15 C16 H16A . . 109.5 ?
    C15 C16 H16B . . 109.5 ?
    H16A C16 H16B . . 109.5 ?
    C15 C16 H16C . . 109.5 ?
    H16A C16 H16C . . 109.5 ?
    H16B C16 H16C . . 109.5 ?
loop_
    _geom_torsion_atom_site_label_1
    _geom_torsion_atom_site_label_2
    _geom_torsion_atom_site_label_3
    _geom_torsion_atom_site_label_4
    _geom_torsion_site_symmetry_1
    _geom_torsion_site_symmetry_2
    _geom_torsion_site_symmetry_3
    _geom_torsion_site_symmetry_4
    _geom_torsion
    _geom_torsion_publ_flag
    O4 Co1 O1 C13 . . . . -50.1(3) ?
    N1 Co1 O1 C13 . . . . 74.6(2) ?
    N3 Co1 O1 C13 . . . . 175.9(2) ?
    O3 Co1 O1 C13 . . . . -96.4(2) ?
    O1 Co1 O3 C15 . . . . 138.61(18) ?
    O4 Co1 O3 C15 . . . . -0.62(17) ?
    N1 Co1 O3 C15 . . . . -6.9(4) ?
    N3 Co1 O3 C15 . . . . -118.18(18) ?
    O1 Co1 O4 C15 . . . . -56.9(2) ?
    N1 Co1 O4 C15 . . . . 178.84(17) ?
    N3 Co1 O4 C15 . . . . 73.83(19) ?
    O3 Co1 O4 C15 . . . . 0.60(16) ?
    O1 Co1 N1 C1 . . . . -161.2(2) ?
    O4 Co1 N1 C1 . . . . -22.5(2) ?
    N3 Co1 N1 C1 . . . . 93.1(2) ?
    O3 Co1 N1 C1 . . . . -16.9(5) ?
    O1 Co1 N1 C6 . . . . 30.3(2) ?
    O4 Co1 N1 C6 . . . . 169.0(2) ?
    N3 Co1 N1 C6 . . . . -75.3(2) ?
    O3 Co1 N1 C6 . . . . 174.6(3) ?
    O1 Co1 N3 C12 . . . . -157.47(18) ?
    O4 Co1 N3 C12 . . . . 59.53(19) ?
    N1 Co1 N3 C12 . . . . -50.79(19) ?
    O3 Co1 N3 C12 . . . . 114.65(18) ?
    O1 Co1 N3 C7 . . . . 27.4(2) ?
    O4 Co1 N3 C7 . . . . -115.6(2) ?
    N1 Co1 N3 C7 . . . . 134.1(2) ?
    O3 Co1 N3 C7 . . . . -60.5(2) ?
    C6 N1 C1 N2 . . . . -179.0(3) ?
    Co1 N1 C1 N2 . . . . 13.1(4) ?
    C6 N1 C1 C2 . . . . 3.1(4) ?
    Co1 N1 C1 C2 . . . . -164.79(19) ?
    N1 C1 C2 C4 . . . . -1.8(4) ?
    N2 C1 C2 C4 . . . . -179.6(3) ?
    N1 C1 C2 C3 . . . . 176.5(3) ?
    N2 C1 C2 C3 . . . . -1.3(4) ?
    C1 C2 C4 C5 . . . . -0.6(5) ?
    C3 C2 C4 C5 . . . . -179.0(3) ?
    C2 C4 C5 C6 . . . . 1.7(6) ?
    C1 N1 C6 C5 . . . . -1.9(5) ?
    Co1 N1 C6 C5 . . . . 167.7(3) ?
    C4 C5 C6 N1 . . . . -0.4(5) ?
    C12 N3 C7 N4 . . . . 178.7(2) ?
    Co1 N3 C7 N4 . . . . -6.2(3) ?
    C12 N3 C7 C8 . . . . -0.1(4) ?
    Co1 N3 C7 C8 . . . . 174.98(19) ?
    N4 C7 C8 C10 . . . . -179.8(3) ?
    N3 C7 C8 C10 . . . . -1.0(4) ?
    N4 C7 C8 C9 . . . . -0.9(4) ?
    N3 C7 C8 C9 . . . . 177.9(3) ?
    C7 C8 C10 C11 . . . . 0.9(4) ?
    C9 C8 C10 C11 . . . . -177.9(3) ?
    C8 C10 C11 C12 . . . . 0.2(4) ?
    C7 N3 C12 C11 . . . . 1.3(4) ?
    Co1 N3 C12 C11 . . . . -174.1(2) ?
    C10 C11 C12 N3 . . . . -1.4(4) ?
    Co1 O1 C13 O2 . . . . -4.2(4) ?
    Co1 O1 C13 C14 . . . . 175.0(3) ?
    Co1 O3 C15 O4 . . . . 0.9(3) ?
    Co1 O3 C15 C16 . . . . -179.2(3) ?
    Co1 O4 C15 O3 . . . . -1.1(3) ?
    Co1 O4 C15 C16 . . . . 179.0(2) ?
loop_
    _geom_hbond_atom_site_label_D
    _geom_hbond_atom_site_label_H
    _geom_hbond_atom_site_label_A
    _geom_hbond_site_symmetry_A
    _geom_hbond_distance_DH
    _geom_hbond_distance_HA
    _geom_hbond_distance_DA
    _geom_hbond_angle_DHA
    _geom_hbond_publ_flag
    N2 H2A O4 . 0.845(18) 2.17(2) 2.965(3) 157(3) y
    N2 H2B O2 2_677 0.840(18) 2.156(19) 2.978(3) 166(3) y
    N4 H4A O1 . 0.83(3) 2.10(3) 2.859(3) 153(3) y
    N4 H4B O3 2_776 0.839(18) 2.06(2) 2.881(3) 164(3) y
data_global
_journal_date_recd_electronic     2012-09-01
_journal_date_accepted     2012-09-09
_journal_name_full     'Acta Crystallographica, Section E'
_journal_year     2012
_journal_volume     68
_journal_issue     10
_journal_page_first     m1260
_journal_page_last     m1261
_journal_paper_category     QM
_journal_paper_doi     10.1107/S1600536812038664
_journal_coeditor_code     XU5616
_publ_contact_author_name     'Azadeh Tadjarodi'
_publ_contact_author_address
;
Department of Chemistry, Iran University of Science and Technology,
Tehran 16846-13114, Iran
;
_publ_contact_author_email     'tajarodi@iust.ac.ir'
_publ_contact_author_fax     '+98(21)77491204'
_publ_contact_author_phone     '+98(21)77491204'
_publ_section_title
;\
(Acetato-\k^2^<i>O</i>,<i>O</i>')(acetato-\k<i>O</i>)bis(2-amino-3-\
methylpyridine-\k<i>N</i>^1^)cobalt(II)
;
loop_
    _publ_author_name
    _publ_author_footnote
    _publ_author_address
    'Tadjarodi, Azadeh' ?
;
Department of Chemistry, Iran University of Science and Technology,
Tehran 16846-13114, Iran
;
    'Bijanzad, Keyvan' .
;
Department of Chemistry, Iran University of Science and Technology,
Tehran 16846-13114, Iran
;
    'Notash, Behrouz' .
;
Department of Chemistry
Shahid Beheshti University
G. C.
Evin
Tehran 1983963113
Iran
;
