# Supplementary material for: (Acetato-κ2 O,O′)(acetato-κO)bis(2-amino-3-methyl­pyridine-κN 1)cobalt(II)
Source: Acta Crystallogr Sect E Struct Rep Online. 2012 Sep 15;68(Pt 10):m1260–1. doi: 10.1107/S1600536812038664 (PMC3470146; doi:10.1107/S1600536812038664)
Supplement: Supplementary file 2 [file e-68-m1260-Isup2.hkl]

# 
# h,k,l, Fc-squared, Fo-squared, sigma(Fo-squared) and status flag 
# 
data_I
_shelx_title ' KH719H in P-1' 
_shelx_refln_list_code          4 
_shelx_F_calc_maximum      145.06 
_exptl_crystal_F_000       410.00 
_reflns_d_resolution_high  0.7275 
 
loop_ 
 _symmetry_equiv_pos_as_xyz 
 'x, y, z' 
 '-x, -y, -z' 
 
_cell_length_a     8.1685 
_cell_length_b    10.4522 
_cell_length_c    12.2306 
_cell_angle_alpha  69.580 
_cell_angle_beta   79.941 
_cell_angle_gamma  72.419 
 
_shelx_F_squared_multiplier     1.000 
 
loop_ 
 _refln_index_h 
 _refln_index_k 
 _refln_index_l 
 _refln_F_squared_calc 
 _refln_F_squared_meas 
 _refln_F_squared_sigma 
 _refln_observed_status 
   1   0   0       67.29       81.63     12.04 o 
   2   0   0     2118.23     2154.19     36.39 o 
   3   0   0      209.27      202.34     10.76 o 
   4   0   0       12.63        6.48      8.01 o 
   5   0   0      680.09      663.21     44.60 o 
   6   0   0      156.43      146.85      8.84 o 
   7   0   0       34.83       49.16      8.76 o 
   8   0   0        4.24        2.70      8.01 o 
   9   0   0       91.43       91.58      8.91 o 
  10   0   0        7.82       26.97     10.98 o 
 -10   1   0        1.03        4.95     12.94 o 
  -9   1   0       12.57       29.30     11.99 o 
  -8   1   0        0.18       15.04     10.99 o 
  -7   1   0       55.64       56.62      7.99 o 
  -6   1   0      146.70      139.04      9.27 o 
  -5   1   0        2.65        8.69      6.65 o 
  -4   1   0      568.26      580.12     11.33 o 
  -3   1   0      606.42      596.83     10.72 o 
  -2   1   0        3.55        7.46      7.55 o 
  -1   1   0       79.88       85.49      9.74 o 
   0   1   0     6918.90     8544.66     60.91 o 
   1   1   0     1351.22     1405.23     19.95 o 
   2   1   0      975.95      981.08     16.25 o 
   3   1   0        6.83       11.47      8.10 o 
   4   1   0      365.33      375.72      9.78 o 
   5   1   0      684.05      647.87     11.57 o 
   6   1   0       41.00       49.88     14.64 o 
   7   1   0       41.04       58.36     14.59 o 
   8   1   0        1.27       -6.23     14.26 o 
   9   1   0      144.21      145.12     10.66 o 
  10   1   0       17.46       19.14     10.80 o 
 -10   2   0        3.36       -8.57     27.96 o 
  -9   2   0        9.98        9.67     35.73 o 
  -8   2   0       10.81       57.18     11.40 o 
  -7   2   0       22.75       28.30      8.60 o 
  -6   2   0      259.65      241.64     16.29 o 
  -5   2   0       23.98       19.56      7.83 o 
  -4   2   0      349.97      344.56      9.02 o 
  -3   2   0      199.76      215.60      9.00 o 
  -2   2   0     2922.18     2957.33     17.40 o 
   0   2   0       19.12        8.22      9.54 o 
   1   2   0       23.87       21.00     12.67 o 
   2   2   0      755.49      753.00     17.28 o 
   3   2   0      573.50      556.11      9.84 o 
   4   2   0        4.80        6.54      7.07 o 
   5   2   0      229.28      213.39     10.89 o 
   6   2   0      117.82      117.01      9.52 o 
   7   2   0       25.23       37.58      9.82 o 
   8   2   0       89.69      102.12      8.95 o 
   9   2   0       28.31       38.77      9.38 o 
  10   2   0       11.83       16.51      9.30 o 
  -9   3   0       19.31       21.56     21.86 o 
  -8   3   0        3.15        8.16     11.86 o 
  -7   3   0        2.73       19.32     11.10 o 
  -6   3   0      245.46      251.03     22.38 o 
  -5   3   0       43.47       38.59      9.43 o 
  -4   3   0      113.95      119.91      9.86 o 
  -3   3   0      746.50      744.61     13.75 o 
  -2   3   0     2481.71     2530.44     45.65 o 
   0   3   0      109.14      143.82     10.99 o 
   1   3   0       75.33       90.96     10.66 o 
   2   3   0     1292.45     1339.48     16.30 o 
   3   3   0     6758.34     6404.77    145.78 o 
   4   3   0      989.71      945.22     12.84 o 
   5   3   0       35.28       27.77      8.87 o 
   6   3   0      202.87      189.56     16.34 o 
   7   3   0        9.34       16.12     14.69 o 
   8   3   0      234.69      236.73      9.66 o 
   9   3   0        0.03        1.85     10.59 o 
  10   3   0       18.05       17.67     11.01 o 
  11   3   0        0.33        4.01     27.57 o 
  -9   4   0        0.27        2.95     16.66 o 
  -8   4   0       33.54       32.37     18.39 o 
  -7   4   0        0.35       -3.14     16.93 o 
  -6   4   0       72.66       68.31     11.28 o 
  -5   4   0       90.50       81.03     13.40 o 
  -4   4   0      141.27      159.63     11.36 o 
  -3   4   0     1258.45     1201.75     25.45 o 
  -2   4   0       48.03       68.08      9.88 o 
  -1   4   0      168.56      155.86     15.68 o 
   0   4   0       87.13       90.30     10.42 o 
   1   4   0       64.76       61.83      8.46 o 
   2   4   0      137.75      158.96      8.92 o 
   3   4   0     2111.07     2113.06     14.94 o 
   4   4   0      422.98      388.15      8.39 o 
   5   4   0        2.62        9.18      8.81 o 
   6   4   0      592.35      556.62     39.63 o 
   7   4   0       19.16       47.61      9.22 o 
   8   4   0       97.19      103.39     10.76 o 
   9   4   0        9.13       12.60     11.05 o 
  10   4   0        2.77       -1.27     12.45 o 
  11   4   0        1.93       18.96     23.78 o 
  -8   5   0       17.33        3.17     15.73 o 
  -7   5   0       15.63       23.82     17.29 o 
  -6   5   0       44.03       40.84     11.59 o 
  -5   5   0       80.22       80.63     13.75 o 
  -4   5   0        0.82        4.60     11.55 o 
  -3   5   0     1058.65     1009.43     13.77 o 
  -2   5   0       68.94       64.39     10.00 o 
  -1   5   0      100.51       82.44     13.70 o 
   0   5   0       11.60       10.50     13.50 o 
   1   5   0     1599.96     1700.70     66.85 o 
   2   5   0     1090.87     1069.29     33.82 o 
   3   5   0        0.80       -7.28      9.41 o 
   4   5   0      136.82      126.12      7.95 o 
   5   5   0      106.37      100.31      6.86 o 
   6   5   0      435.11      454.89     10.37 o 
   7   5   0       31.28       25.24      8.69 o 
   8   5   0      106.10       92.43     10.95 o 
   9   5   0        4.38       16.25     16.16 o 
  10   5   0        0.93      -10.83     12.79 o 
  -8   6   0        3.73       20.63     21.21 o 
  -7   6   0       13.78       39.42     19.27 o 
  -6   6   0       11.49        1.28     13.20 o 
  -5   6   0       55.91       57.60     13.40 o 
  -4   6   0       26.30       21.52     11.30 o 
  -3   6   0      481.88      451.53     23.23 o 
  -2   6   0       19.88       17.55      7.02 o 
  -1   6   0       64.88       57.98      9.96 o 
   0   6   0       44.48       42.61      9.70 o 
   1   6   0      273.74      297.80     10.32 o 
   2   6   0     1456.22     1468.36     65.01 o 
   3   6   0        6.49        8.83      7.26 o 
   4   6   0      115.52      117.30      7.85 o 
   5   6   0      199.33      185.79     13.50 o 
   6   6   0      380.73      364.62      8.67 o 
   7   6   0       58.91       48.76      8.28 o 
   8   6   0       25.64       25.83     14.55 o 
   9   6   0       14.76       12.74     14.71 o 
  10   6   0        6.69       20.99     13.26 o 
  -7   7   0        4.98        6.78     21.99 o 
  -6   7   0        0.50       21.97     19.82 o 
  -5   7   0       24.56       16.71     14.20 o 
  -4   7   0       38.76       41.20      9.57 o 
  -3   7   0      348.55      350.14     20.74 o 
  -2   7   0        4.26       -0.61      6.61 o 
  -1   7   0        8.41        9.26      9.98 o 
   0   7   0      859.87      932.52     17.49 o 
   1   7   0        5.16        5.19     11.46 o 
   2   7   0      424.02      419.39     10.28 o 
   3   7   0        7.66        5.31      9.52 o 
   4   7   0        8.74        7.20      9.03 o 
   5   7   0      446.72      419.40     10.40 o 
   6   7   0      256.86      258.91     12.99 o 
   7   7   0       34.62       31.47      8.60 o 
   8   7   0        0.05       -4.20     10.43 o 
   9   7   0       38.92       26.46      9.23 o 
  10   7   0        3.56       -3.38     14.51 o 
  -6   8   0        0.20       -2.22     15.21 o 
  -5   8   0        0.12        1.33     12.18 o 
  -4   8   0       48.32       51.43     10.51 o 
  -3   8   0       76.52       82.06      9.82 o 
  -2   8   0      209.28      226.20      8.88 o 
  -1   8   0      168.88      167.97     12.80 o 
   0   8   0       37.77       35.99     13.67 o 
   1   8   0      616.11      684.24     41.68 o 
   2   8   0      170.03      179.56     12.48 o 
   3   8   0       75.00       69.48      8.21 o 
   4   8   0       64.35       66.39      9.65 o 
   5   8   0      120.71      122.86     15.66 o 
   6   8   0       34.62       28.30     35.05 o 
   7   8   0      107.80      109.50     11.33 o 
   8   8   0        0.45       -8.67     12.20 o 
   9   8   0       20.14       23.78     14.24 o 
  10   8   0        8.04       16.19     23.01 o 
  -5   9   0        3.64       -2.33     12.96 o 
  -4   9   0       16.70       11.73     10.39 o 
  -3   9   0        0.18       26.75     21.42 o 
  -2   9   0       41.74       32.21     10.11 o 
  -1   9   0       19.82       34.69     18.53 o 
   0   9   0      193.98      180.78     14.54 o 
   1   9   0       66.15       87.65     14.95 o 
   2   9   0        0.23       -9.17      9.90 o 
   3   9   0      165.92      157.91     20.54 o 
   4   9   0        1.37        2.72      7.47 o 
   5   9   0      115.86      116.43     20.10 o 
   6   9   0       22.19       14.98     10.80 o 
   7   9   0       23.18       39.68     11.48 o 
   8   9   0        8.01       13.54     25.09 o 
   9   9   0       13.16        7.62     14.56 o 
  -4  10   0        6.46        5.86     12.11 o 
  -3  10   0       17.28       18.78     11.48 o 
  -2  10   0       40.61       39.07     10.67 o 
  -1  10   0       36.84       24.14     11.74 o 
   0  10   0       74.48       88.61     17.76 o 
   1  10   0        1.94       -6.35     11.85 o 
   2  10   0       37.01       37.80     11.20 o 
   3  10   0      201.30      210.86     13.53 o 
   4  10   0        4.22        6.65     13.20 o 
   5  10   0      169.00      174.85     12.00 o 
   6  10   0        8.21       10.04     16.65 o 
   7  10   0        2.43       12.40     31.32 o 
   8  10   0       21.66       25.72     12.47 o 
   9  10   0        0.09       -5.57     13.12 o 
  -3  11   0        0.07       -9.17     15.19 o 
  -2  11   0        2.20       17.84     11.39 o 
  -1  11   0       51.60       50.98     13.54 o 
   0  11   0       10.96       15.74     13.79 o 
   1  11   0       59.52       67.75     16.91 o 
   2  11   0        0.42        0.52     16.16 o 
   3  11   0        7.72       14.81     10.08 o 
   4  11   0       19.53        2.21     14.19 o 
   5  11   0       69.35       92.00     24.49 o 
   6  11   0       21.56       18.66     13.31 o 
   7  11   0        8.37       14.06     17.01 o 
   8  11   0       12.36       13.63     15.09 o 
  -2  12   0        0.11       -0.56     13.51 o 
  -1  12   0       11.59        0.54     14.93 o 
   0  12   0        0.04       13.43     14.91 o 
   1  12   0        8.51        5.75     18.41 o 
   2  12   0       20.51      -16.47     20.13 o 
   3  12   0       37.14       55.88     13.53 o 
   4  12   0       24.15       20.43     11.89 o 
   5  12   0        0.38       -1.63     12.33 o 
   6  12   0       11.63       25.74     14.89 o 
   7  12   0        9.38       11.99     16.86 o 
   1  13   0        0.30        9.72     14.95 o 
   2  13   0       14.74       40.36     16.49 o 
   3  13   0       15.56       43.47     22.59 o 
   4  13   0       18.12       17.67     16.05 o 
   5  13   0        0.12       -3.60     16.52 o 
  -3 -13   1       12.62        5.60     24.04 o 
  -2 -13   1        2.71       16.37     21.39 o 
  -6 -12   1        9.87        6.73     13.30 o 
  -5 -12   1       10.38       11.62     13.64 o 
  -4 -12   1       19.49       15.85     13.80 o 
  -3 -12   1       35.87       42.79     12.24 o 
  -2 -12   1        3.28       10.55     20.52 o 
  -1 -12   1        2.54       53.46     19.19 o 
   0 -12   1       18.76        2.56     16.07 o 
   1 -12   1        0.10        3.18     14.53 o 
  -8 -11   1        0.09        3.79     21.24 o 
  -7 -11   1       43.10       49.89     12.73 o 
  -6 -11   1        1.08        7.07     11.35 o 
  -5 -11   1       23.07       25.66     11.59 o 
  -4 -11   1       79.74       72.85     12.74 o 
  -3 -11   1       29.07       20.91     11.19 o 
  -2 -11   1       11.34       26.43     18.49 o 
  -1 -11   1        0.67       13.13     13.24 o 
   0 -11   1       40.12       53.44     17.43 o 
   1 -11   1       10.92       19.13     11.17 o 
   2 -11   1       14.95       11.48     11.97 o 
   3 -11   1        0.06       19.13     12.96 o 
  -8 -10   1        0.16       -8.38     15.17 o 
  -7 -10   1       27.95       36.75     13.30 o 
  -6 -10   1       21.39       24.24     12.62 o 
  -5 -10   1       18.42       33.64     12.02 o 
  -4 -10   1      125.60      150.45     19.40 o 
  -3 -10   1       52.19       52.11     15.63 o 
  -2 -10   1       41.35       54.76     11.39 o 
  -1 -10   1       38.56       41.00     17.83 o 
   0 -10   1       23.88       47.50     15.95 o 
   1 -10   1        2.28        9.19     10.76 o 
   2 -10   1       20.09       27.80     10.21 o 
   3 -10   1        6.00       -0.99     11.68 o 
   4 -10   1        0.57       12.95     13.59 o 
  -9  -9   1       11.58       30.53     14.82 o 
  -8  -9   1       15.64       21.23     11.43 o 
  -7  -9   1       27.48       24.42     10.54 o 
  -6  -9   1       97.12       99.71     16.78 o 
  -5  -9   1       41.43       26.91     10.30 o 
  -4  -9   1      111.11      108.79      9.26 o 
  -3  -9   1        4.63        2.19     11.62 o 
  -2  -9   1      222.66      230.70     22.73 o 
  -1  -9   1       11.47        8.85     14.25 o 
   0  -9   1        8.01        6.31     15.61 o 
   1  -9   1      112.94      134.80     15.57 o 
   2  -9   1        5.23        9.64      9.61 o 
   3  -9   1       61.48       61.75     10.91 o 
   4  -9   1        2.70       -4.29      8.99 o 
   5  -9   1        1.55        7.36     13.63 o 
  -9  -8   1       10.28       19.76     14.08 o 
  -8  -8   1       41.09       59.70     13.10 o 
  -7  -8   1        4.59       10.94      9.91 o 
  -6  -8   1      220.70      223.82     16.28 o 
  -5  -8   1        0.37        7.37      8.18 o 
  -4  -8   1      130.46      143.53     17.54 o 
  -3  -8   1       64.58       72.96     12.62 o 
  -2  -8   1       19.54       30.25     10.05 o 
  -1  -8   1      374.22      390.27     25.27 o 
   0  -8   1      285.98      266.76     14.66 o 
   1  -8   1       12.97       14.19     14.63 o 
   2  -8   1       67.03       66.67      9.46 o 
   3  -8   1       80.05       75.17     13.46 o 
   4  -8   1       43.59       42.89      8.96 o 
   5  -8   1       31.06       38.11     11.99 o 
   6  -8   1        0.27        3.41     12.51 o 
 -10  -7   1       12.36       31.67     13.35 o 
  -9  -7   1        0.97       17.99     17.89 o 
  -8  -7   1       77.91       89.23     11.57 o 
  -7  -7   1      116.52      127.42     17.21 o 
  -6  -7   1       86.62      113.98     24.84 o 
  -5  -7   1        1.95        4.04      6.83 o 
  -4  -7   1      168.14      162.44     14.31 o 
  -3  -7   1       86.82       81.99     18.30 o 
  -2  -7   1        0.11        2.53     11.21 o 
  -1  -7   1      556.49      543.89     10.04 o 
   0  -7   1       40.23       71.21     10.28 o 
   1  -7   1      146.65      148.56     15.44 o 
   2  -7   1      225.45      205.78      8.89 o 
   3  -7   1       55.11       67.18      8.91 o 
   4  -7   1       40.85       52.42     10.04 o 
   5  -7   1       30.64       19.73     14.54 o 
   6  -7   1        7.74       50.42     17.88 o 
   7  -7   1        1.28      -11.36     22.29 o 
 -10  -6   1       10.81       16.04     12.09 o 
  -9  -6   1        5.66       15.30     12.88 o 
  -8  -6   1      113.87      119.40     11.34 o 
  -7  -6   1      193.86      199.09     11.07 o 
  -6  -6   1       78.48       88.55     12.52 o 
  -5  -6   1      109.10      122.18      8.27 o 
  -4  -6   1      174.50      184.30      9.72 o 
  -3  -6   1        1.66       -9.50     16.28 o 
  -2  -6   1      218.41      227.50      9.91 o 
  -1  -6   1     1191.51     1274.93     21.76 o 
   0  -6   1      114.41      116.00     10.90 o 
   1  -6   1      729.18      697.74     16.28 o 
   2  -6   1      122.76      131.77     10.19 o 
   3  -6   1       37.44       27.40      9.06 o 
   4  -6   1      197.97      215.64     12.23 o 
   5  -6   1        2.61        1.08     13.29 o 
   6  -6   1       30.01        9.66     16.98 o 
   7  -6   1        0.17        1.75     14.61 o 
   8  -6   1        2.51       12.29     23.78 o 
 -10  -5   1       19.97       41.34     13.42 o 
  -9  -5   1        3.58       24.24     11.73 o 
  -8  -5   1        0.74        9.37     10.49 o 
  -7  -5   1      335.72      325.50      8.13 o 
  -6  -5   1      213.66      197.91     10.85 o 
  -5  -5   1      171.26      160.58     22.18 o 
  -4  -5   1       76.00      102.68      7.53 o 
  -3  -5   1      279.90      240.21      9.50 o 
  -2  -5   1        6.51       -0.32      9.01 o 
  -1  -5   1      321.02      325.40     11.53 o 
   0  -5   1      408.37      410.87     12.05 o 
   1  -5   1       10.33       29.09     12.75 o 
   2  -5   1     1594.98     1717.67    159.91 o 
   3  -5   1      122.91      110.65      9.35 o 
   4  -5   1       92.92       89.15     13.66 o 
   5  -5   1       63.95       86.94     13.93 o 
   6  -5   1        8.81       11.35     15.75 o 
   7  -5   1        4.07       19.49     17.44 o 
   8  -5   1       16.24       15.79     15.60 o 
 -10  -4   1       17.75       17.51     12.36 o 
  -9  -4   1       29.49       17.33     11.07 o 
  -8  -4   1        0.14        1.37      8.46 o 
  -7  -4   1      180.04      215.94     11.79 o 
  -6  -4   1       70.42       71.22      7.80 o 
  -5  -4   1      674.70      661.19     11.03 o 
  -4  -4   1      270.57      252.80     28.80 o 
  -3  -4   1       29.04       38.68     15.52 o 
  -2  -4   1     1715.80     1737.62     45.13 o 
  -1  -4   1       42.44       36.06     10.00 o 
   0  -4   1      635.34      606.82     10.34 o 
   1  -4   1       29.28       28.97     10.38 o 
   2  -4   1     1456.58     1422.11     17.20 o 
   3  -4   1        9.66       11.03     10.05 o 
   4  -4   1      251.96      228.35     16.01 o 
   5  -4   1      165.87      190.49     14.97 o 
   6  -4   1        2.02       -8.66     14.23 o 
   7  -4   1       15.38       29.64     17.30 o 
   8  -4   1        1.21       11.06     19.47 o 
   9  -4   1       10.96        9.21     16.50 o 
 -10  -3   1        5.78        6.17     11.77 o 
  -9  -3   1       38.54       54.16     14.29 o 
  -8  -3   1        0.24      -13.85     23.20 o 
  -7  -3   1      125.48      121.05      8.52 o 
  -6  -3   1        8.91       -4.79      7.75 o 
  -5  -3   1      227.90      206.79      7.21 o 
  -4  -3   1      344.01      300.04      8.93 o 
  -3  -3   1      301.87      314.85     11.12 o 
  -2  -3   1     2606.44     2663.50     66.89 o 
  -1  -3   1       17.51       17.56      7.78 o 
   0  -3   1      127.28      107.54     11.57 o 
   1  -3   1      927.75     1044.20     20.49 o 
   2  -3   1     2066.36     2070.88     23.28 o 
   3  -3   1        3.17        6.16      8.03 o 
   4  -3   1      191.66      178.95     13.81 o 
   5  -3   1      314.89      329.82     15.82 o 
   6  -3   1       22.55       28.88     17.40 o 
   7  -3   1      100.16      115.75     11.96 o 
   8  -3   1        8.06       10.66     13.58 o 
   9  -3   1        4.10      -21.51     21.51 o 
 -10  -2   1       14.84       27.90     10.45 o 
  -9  -2   1       76.54       92.26     10.96 o 
  -8  -2   1        5.58        7.29      8.59 o 
  -7  -2   1      245.65      235.21     10.23 o 
  -6  -2   1       83.54       76.66      7.08 o 
  -5  -2   1        8.81        1.92      9.08 o 
  -4  -2   1     1224.33     1254.62     13.36 o 
  -3  -2   1      443.13      506.54     10.30 o 
  -2  -2   1     1123.92     1097.33     26.91 o 
  -1  -2   1      552.58      564.74     19.47 o 
   0  -2   1        8.56        8.26     10.24 o 
   2  -2   1     1748.06     1766.25     23.80 o 
   3  -2   1       76.09       85.11      9.27 o 
   4  -2   1      112.60      102.89      9.48 o 
   5  -2   1      241.23      238.62     22.10 o 
   6  -2   1       10.82       12.33      9.54 o 
   7  -2   1      145.53      136.62     13.59 o 
   8  -2   1       23.08        7.78     12.37 o 
   9  -2   1        3.51      -12.28     12.28 o 
  10  -2   1        5.14        5.89     13.22 o 
 -10  -1   1        2.28       10.04     12.42 o 
  -9  -1   1       20.53       24.68      8.98 o 
  -8  -1   1       52.35       49.73      7.82 o 
  -7  -1   1       58.79       64.37      8.11 o 
  -6  -1   1      148.15      159.11      9.95 o 
  -5  -1   1       33.66       34.74     12.67 o 
  -4  -1   1     1921.25     1869.22     35.72 o 
  -3  -1   1      643.47      661.06     11.27 o 
  -2  -1   1     1177.38     1176.06     14.93 o 
  -1  -1   1    11807.52    11766.46    113.68 o 
   0  -1   1     1311.66     1446.37     24.08 o 
   1  -1   1     1528.93     1613.77     30.71 o 
   2  -1   1      947.26      934.81     13.34 o 
   3  -1   1        9.27        3.41      6.95 o 
   4  -1   1      313.86      329.76     17.84 o 
   5  -1   1     1001.56     1030.45     12.07 o 
   6  -1   1       76.37       78.42      8.09 o 
   7  -1   1       36.45       33.30      9.40 o 
   8  -1   1      107.55      128.70     11.15 o 
   9  -1   1        2.23       11.38     12.87 o 
  10  -1   1        0.77        3.00     14.23 o 
 -10   0   1       15.74        4.02     13.39 o 
  -9   0   1        6.31       -3.43     10.45 o 
  -8   0   1       40.24       37.71      8.04 o 
  -7   0   1        0.64        0.60      6.22 o 
  -6   0   1       59.19       74.31      8.47 o 
  -5   0   1      145.01      141.38     12.48 o 
  -4   0   1      934.82      931.09     12.61 o 
  -3   0   1       29.85       32.46      6.88 o 
  -2   0   1      132.78      132.58      8.66 o 
  -1   0   1      675.16      742.69     18.19 o 
   1   0   1     9901.00    10494.22    100.68 o 
   2   0   1      500.91      523.14     14.07 o 
   3   0   1      888.47      837.92     12.00 o 
   4   0   1      290.26      273.59     10.53 o 
   5   0   1       76.94       77.33      7.46 o 
   6   0   1      201.93      207.60      9.13 o 
   7   0   1       26.77       18.26      6.85 o 
   8   0   1       69.73       59.11     10.58 o 
   9   0   1        0.23        4.42     15.37 o 
  10   0   1       37.44       32.10     23.18 o 
 -10   1   1       37.50       62.60     14.37 o 
  -9   1   1        2.37        9.16     12.04 o 
  -8   1   1       18.77       14.33      7.58 o 
  -7   1   1       12.94       13.20      8.55 o 
  -6   1   1       25.29       19.93      6.55 o 
  -5   1   1      638.89      642.22     13.48 o 
  -4   1   1      456.23      481.38     15.12 o 
  -3   1   1     1134.40     1158.88     12.56 o 
  -2   1   1     1142.95     1222.84     23.82 o 
  -1   1   1     2089.95     2287.77     32.27 o 
   0   1   1      804.83      927.34     27.18 o 
   1   1   1     4865.88     5274.93     54.12 o 
   2   1   1      515.12      521.74     14.55 o 
   3   1   1        3.96        6.09      8.43 o 
   4   1   1      676.15      652.11     17.97 o 
   5   1   1       37.97       50.45     12.68 o 
   6   1   1      264.87      280.49      8.52 o 
   7   1   1       23.21       24.31      6.82 o 
   8   1   1       20.86       30.07      8.04 o 
   9   1   1        3.77        2.45      7.96 o 
  10   1   1       39.18       53.76     16.37 o 
 -10   2   1       29.76       56.98     16.28 o 
  -9   2   1        0.22       17.72     13.15 o 
  -8   2   1       11.56       15.01      9.10 o 
  -7   2   1       76.57       75.18      8.34 o 
  -6   2   1        7.68        3.14      8.64 o 
  -5   2   1      220.12      228.92      8.40 o 
  -4   2   1       11.68       13.19     10.26 o 
  -3   2   1     1315.77     1260.72     12.21 o 
  -2   2   1     1425.62     1573.26     12.47 o 
  -1   2   1    13983.68    14222.08    172.66 o 
   0   2   1      174.52      191.06     10.48 o 
   1   2   1      449.17      459.19     13.50 o 
   2   2   1    21043.58    20692.58    125.29 o 
   3   2   1      206.90      181.10      8.06 o 
   4   2   1       54.27       33.57      8.08 o 
   5   2   1        1.80       11.61      8.87 o 
   6   2   1       78.33       86.81      9.41 o 
   7   2   1      292.93      306.13      9.98 o 
   8   2   1      186.24      190.68     10.49 o 
   9   2   1       22.75       25.13     10.76 o 
  10   2   1        2.93        1.18     10.59 o 
  11   2   1        7.82       12.25     13.82 o 
  -9   3   1        3.48       -6.69     17.79 o 
  -8   3   1       26.09       46.82     12.33 o 
  -7   3   1       69.43       81.63     10.85 o 
  -6   3   1       13.33       15.17      7.06 o 
  -5   3   1      308.08      292.79     11.00 o 
  -4   3   1      111.64      105.25      6.40 o 
  -3   3   1      140.89      154.81      8.43 o 
  -2   3   1      322.74      325.37     10.29 o 
  -1   3   1     7276.32     7294.17     47.14 o 
   0   3   1        3.98        1.65      9.04 o 
   1   3   1     1542.60     1646.14     42.60 o 
   2   3   1      749.92      693.18     12.24 o 
   3   3   1     1987.37     2013.67     55.55 o 
   4   3   1     1358.06     1302.02     32.19 o 
   5   3   1        6.84        7.78      6.63 o 
   6   3   1        9.56       22.82      9.34 o 
   7   3   1      119.32      126.53     23.02 o 
   8   3   1      163.20      152.68      8.01 o 
   9   3   1       79.73       77.70      9.08 o 
  10   3   1        0.04       -3.12     12.57 o 
  11   3   1       13.27       18.67     13.14 o 
  -9   4   1        4.34       42.26     21.28 o 
  -8   4   1        3.29       12.85     19.36 o 
  -7   4   1       83.43       89.66     16.52 o 
  -6   4   1       48.71       54.60     14.44 o 
  -5   4   1       90.39       95.68     14.18 o 
  -4   4   1      189.56      181.68     11.68 o 
  -3   4   1      238.94      228.55      9.48 o 
  -2   4   1     2564.68     2619.81     39.78 o 
  -1   4   1      798.48      923.03     76.43 o 
   0   4   1      207.68      197.19     15.95 o 
   1   4   1     1506.11     1656.09     47.44 o 
   2   4   1       71.81       44.54     10.09 o 
   3   4   1      552.69      539.57     13.61 o 
   4   4   1      752.45      761.15     18.04 o 
   5   4   1      219.46      202.50      7.64 o 
   6   4   1        5.89        1.26      9.14 o 
   7   4   1      303.20      290.83     37.78 o 
   8   4   1       19.34       15.13      8.63 o 
   9   4   1       22.77       28.11     10.96 o 
  10   4   1        6.13        3.95     12.88 o 
  11   4   1        0.77       -5.25     12.15 o 
  -8   5   1        3.90       -0.28     19.56 o 
  -7   5   1       89.87       80.78     13.48 o 
  -6   5   1       18.19       25.29     16.00 o 
  -5   5   1        8.28       27.16     13.68 o 
  -4   5   1      110.73      107.04      9.13 o 
  -3   5   1       65.45       69.93      8.31 o 
  -2   5   1     1258.08     1190.72     23.08 o 
  -1   5   1        7.88        7.87      7.82 o 
   0   5   1      348.92      377.91     15.93 o 
   1   5   1       31.36       50.59     10.36 o 
   2   5   1      510.95      489.86     15.29 o 
   3   5   1      797.49      770.96     14.37 o 
   4   5   1      296.13      255.45     18.57 o 
   5   5   1      785.73      752.98     11.55 o 
   6   5   1       69.80       65.41     10.15 o 
   7   5   1      406.60      434.24     15.35 o 
   8   5   1        0.26       -1.45      8.79 o 
   9   5   1       13.63       12.42     11.62 o 
  10   5   1       16.35       22.04     18.48 o 
  11   5   1        0.04       14.73     16.11 o 
  -8   6   1       11.02        3.83     21.61 o 
  -7   6   1        3.18      -10.84     14.57 o 
  -6   6   1       33.58        8.61     16.02 o 
  -5   6   1       33.70       45.18      9.70 o 
  -4   6   1      274.50      264.02      9.99 o 
  -3   6   1       96.23       89.40      8.59 o 
  -2   6   1      428.95      427.90      9.59 o 
  -1   6   1      117.67      124.44      8.30 o 
   0   6   1       68.25       86.97     14.06 o 
   1   6   1       32.87        9.12      9.72 o 
   2   6   1      368.33      371.77     26.56 o 
   3   6   1      311.30      299.34     15.11 o 
   4   6   1       23.10       15.51      8.88 o 
   5   6   1      822.73      779.92     18.91 o 
   6   6   1      125.72      123.13     16.93 o 
   7   6   1      131.78      122.41     10.79 o 
   8   6   1       35.65       34.09     10.20 o 
   9   6   1       13.20       14.11      9.45 o 
  10   6   1        0.18        3.64     13.05 o 
  -7   7   1        0.23        7.10     22.65 o 
  -6   7   1       10.02      -19.50     19.50 o 
  -5   7   1        0.70       -2.39     13.12 o 
  -4   7   1      242.69      212.22     12.95 o 
  -3   7   1      140.32      134.99      7.83 o 
  -2   7   1       84.02       86.95      7.51 o 
  -1   7   1       48.74       55.86      8.42 o 
   0   7   1       17.36       26.69     13.20 o 
   1   7   1      644.63      613.63     27.46 o 
   2   7   1        0.10       -4.07      9.02 o 
   3   7   1      528.18      537.08     34.79 o 
   4   7   1       98.50      101.60      9.37 o 
   5   7   1      142.72      137.84     12.75 o 
   6   7   1      138.88      151.17      9.93 o 
   7   7   1       59.45       73.44     22.69 o 
   8   7   1       32.72       32.71      8.73 o 
   9   7   1        4.84       11.71     11.42 o 
  10   7   1       10.24       27.37     11.58 o 
  -6   8   1       16.43       45.90     21.90 o 
  -5   8   1       14.50       -0.91     11.00 o 
  -4   8   1       42.60       59.73     13.83 o 
  -3   8   1       72.88       69.42      9.75 o 
  -2   8   1        3.38        0.01      8.45 o 
  -1   8   1       69.21       56.16     10.07 o 
   0   8   1        2.32       13.93     13.82 o 
   1   8   1      402.88      436.31     49.98 o 
   2   8   1       22.25       17.92      8.18 o 
   3   8   1      157.53      143.71      8.35 o 
   4   8   1      470.21      472.70     33.85 o 
   5   8   1       71.31       72.41     12.21 o 
   6   8   1       54.75       56.94      7.34 o 
   7   8   1       13.47        7.36     10.88 o 
   8   8   1       33.85       45.07     15.38 o 
   9   8   1        2.29        3.84     11.04 o 
  10   8   1       13.71       16.08     15.07 o 
  -6   9   1        6.84       20.80     15.36 o 
  -5   9   1       18.68       11.16     10.09 o 
  -4   9   1        1.41        2.26     11.47 o 
  -3   9   1       27.73       47.48     17.85 o 
  -2   9   1        0.01       23.78      8.57 o 
  -1   9   1      213.14      207.97     11.74 o 
   0   9   1        4.03       11.11      9.79 o 
   1   9   1        7.83       15.58     14.46 o 
   2   9   1      261.43      270.37      9.23 o 
   3   9   1       14.94       22.42      7.09 o 
   4   9   1      367.68      350.51     25.91 o 
   5   9   1       48.99       71.09     18.04 o 
   6   9   1        3.25        9.88      8.86 o 
   7   9   1        5.09        8.26     10.85 o 
   8   9   1       26.95        0.59     16.33 o 
   9   9   1        4.98       27.43     13.67 o 
  10   9   1        4.15       26.63     22.11 o 
  -5  10   1       11.48       11.89     18.13 o 
  -4  10   1        8.42       22.21     20.61 o 
  -3  10   1        0.24        0.90      9.37 o 
  -2  10   1       16.38       21.89      8.89 o 
  -1  10   1       96.82      104.69     10.17 o 
   0  10   1      244.14      205.54     11.81 o 
   1  10   1      183.98      167.30     15.73 o 
   2  10   1        3.39        6.77     13.77 o 
   3  10   1      152.47      142.93     11.04 o 
   4  10   1      260.17      269.99     11.23 o 
   5  10   1        9.89        1.12      9.16 o 
   6  10   1       75.30       96.30     11.49 o 
   7  10   1        1.27       14.56     12.55 o 
   8  10   1        0.64       -9.76     10.35 o 
   9  10   1       24.86       29.26     15.07 o 
  -3  11   1        8.53        8.51     10.28 o 
  -2  11   1        8.89       28.95     11.36 o 
  -1  11   1        5.15        0.31     14.27 o 
   0  11   1       59.06       45.87     12.54 o 
   1  11   1        0.64        6.52     13.60 o 
   2  11   1       73.93       79.80     17.47 o 
   3  11   1       38.14       23.42     16.91 o 
   4  11   1       14.27       21.23     21.48 o 
   5  11   1        0.21        7.93     10.13 o 
   6  11   1       25.74       32.40     10.66 o 
   7  11   1       14.79       20.73     14.01 o 
   8  11   1        0.61      -11.25     11.25 o 
  -2  12   1        9.55        6.85     10.34 o 
  -1  12   1        8.42       10.73     12.25 o 
   0  12   1       37.55       43.02     13.32 o 
   1  12   1        0.11       10.91     11.37 o 
   2  12   1       46.80       44.10     18.02 o 
   3  12   1        8.25       31.76     21.60 o 
   4  12   1        7.74        7.48     12.89 o 
   5  12   1       27.30       15.53     13.95 o 
   6  12   1        0.71       14.38     14.49 o 
   7  12   1       25.50       24.36     16.88 o 
   0  13   1        1.23      -11.06     15.22 o 
   1  13   1       22.38       14.68     11.87 o 
   2  13   1        4.78        0.66     12.67 o 
   3  13   1       12.27       -0.84     19.71 o 
   4  13   1       24.23       14.94     12.73 o 
   5  13   1        3.35       30.09     14.50 o 
   6  13   1        2.55       -0.24     21.68 o 
  -5 -12   2        0.00        8.98     15.23 o 
  -4 -12   2       23.57       25.43     18.65 o 
  -3 -12   2        4.16       -5.45     16.09 o 
  -2 -12   2       13.25       24.26     15.90 o 
  -1 -12   2       10.08       25.82     20.46 o 
   0 -12   2        8.84        9.52     17.09 o 
  -7 -11   2        1.29        4.94     13.25 o 
  -6 -11   2       44.10       47.51     14.25 o 
  -5 -11   2        0.08      -10.33     11.59 o 
  -4 -11   2       22.39       38.32     18.03 o 
  -3 -11   2       27.24      -17.44     41.13 o 
  -2 -11   2        5.30       22.48     17.56 o 
  -1 -11   2        1.16        3.54     19.93 o 
   0 -11   2        0.95      -18.27     21.14 o 
   1 -11   2       62.31       65.86     15.13 o 
   2 -11   2        0.35       -4.23     13.60 o 
   3 -11   2        2.46       13.86     21.75 o 
  -8 -10   2        0.15       -0.18     15.02 o 
  -7 -10   2        1.15       -9.97     11.65 o 
  -6 -10   2        8.82       14.55     13.01 o 
  -5 -10   2       50.08       47.86     10.70 o 
  -4 -10   2       75.05       61.83     16.15 o 
  -3 -10   2       59.90       73.38     17.52 o 
  -2 -10   2        4.78       20.00     11.88 o 
  -1 -10   2       24.74       40.69     15.92 o 
   0 -10   2       11.39       13.62     17.45 o 
   1 -10   2       17.21       22.04     18.39 o 
   2 -10   2        5.55        9.50     11.75 o 
   3 -10   2        7.40       16.64     10.88 o 
   4 -10   2        3.90       29.95     13.70 o 
  -9  -9   2        7.43       16.23     15.06 o 
  -8  -9   2       24.82       36.26     11.57 o 
  -7  -9   2        8.46       17.48     13.93 o 
  -6  -9   2       18.22       17.79     11.66 o 
  -5  -9   2      213.32      224.20     25.42 o 
  -4  -9   2       11.85       10.78     11.41 o 
  -3  -9   2       56.26       69.69     11.77 o 
  -2  -9   2        5.69        2.78     11.03 o 
  -1  -9   2      108.57      126.45     15.71 o 
   0  -9   2       96.08       87.52     11.99 o 
   1  -9   2        7.97       32.12     16.70 o 
   2  -9   2       11.45       16.93      9.67 o 
   3  -9   2        1.11       12.84      9.47 o 
   4  -9   2       40.45       34.16     11.77 o 
   5  -9   2        2.39       -2.78     14.14 o 
  -9  -8   2       17.62       27.82     15.32 o 
  -8  -8   2       30.26       59.61     11.30 o 
  -7  -8   2        3.29       17.27     18.15 o 
  -6  -8   2       12.12       -2.09     13.82 o 
  -5  -8   2      262.07      275.19     12.66 o 
  -4  -8   2        3.16       12.41      8.38 o 
  -3  -8   2       40.78       31.79     15.14 o 
  -2  -8   2       98.34      108.46     12.36 o 
  -1  -8   2       70.68       61.81     15.22 o 
   0  -8   2      152.63      150.81     11.42 o 
   1  -8   2        0.22       11.19     15.46 o 
   2  -8   2       24.60       27.29      8.68 o 
   3  -8   2        0.64        6.00      9.53 o 
   4  -8   2       79.05       77.92     11.37 o 
   5  -8   2        1.22        2.67     13.13 o 
   6  -8   2        2.08       11.91     16.30 o 
 -10  -7   2        0.06      -13.47     13.47 o 
  -9  -7   2       36.04       31.03     10.59 o 
  -8  -7   2        1.29       24.87     12.42 o 
  -7  -7   2      134.79      125.68     11.09 o 
  -6  -7   2       86.94       84.67     10.37 o 
  -5  -7   2      192.12      189.86      7.79 o 
  -4  -7   2        0.53       11.03      9.92 o 
  -3  -7   2        1.25        1.86      8.27 o 
  -2  -7   2      253.35      237.42     14.81 o 
  -1  -7   2        3.23       13.29     10.08 o 
   0  -7   2      990.31     1000.41     15.66 o 
   1  -7   2       35.45       34.21     15.74 o 
   2  -7   2       44.69       49.32     15.70 o 
   3  -7   2      139.38      131.33      9.27 o 
   4  -7   2       87.55       79.50      9.01 o 
   5  -7   2       22.36       27.07     10.41 o 
   6  -7   2       15.58       29.02     20.12 o 
   7  -7   2        1.54        5.34     21.10 o 
 -10  -6   2        0.66      -11.07     14.09 o 
  -9  -6   2       25.52       11.75     14.24 o 
  -8  -6   2        0.06       -3.71     10.05 o 
  -7  -6   2      194.45      218.40     11.24 o 
  -6  -6   2      175.87      169.63     15.11 o 
  -5  -6   2      109.14      114.37      8.50 o 
  -4  -6   2      131.78      136.46     12.25 o 
  -3  -6   2       41.69       47.28      8.94 o 
  -2  -6   2       85.26       90.93      9.60 o 
  -1  -6   2      161.83      167.13     10.32 o 
   0  -6   2      640.81      667.93     16.01 o 
   1  -6   2      270.06      260.22     11.51 o 
   2  -6   2      563.13      544.58     34.06 o 
   3  -6   2       67.66       72.42     12.04 o 
   4  -6   2        6.10       10.42      9.61 o 
   5  -6   2       32.41       19.41     15.47 o 
   6  -6   2        1.05       14.14     18.15 o 
   7  -6   2       18.74       20.83     20.61 o 
   8  -6   2        0.19       14.79     21.28 o 
 -10  -5   2        0.75      -10.11     14.94 o 
  -9  -5   2       33.19       20.42     12.83 o 
  -8  -5   2       74.89       84.66     11.34 o 
  -7  -5   2       27.29       43.16      8.75 o 
  -6  -5   2      103.55      101.64     10.00 o 
  -5  -5   2        0.46        6.66      7.04 o 
  -4  -5   2       96.37       90.94      6.91 o 
  -3  -5   2        6.66        2.15      6.70 o 
  -2  -5   2      670.67      664.55     15.41 o 
  -1  -5   2      519.35      535.59     29.72 o 
   0  -5   2      282.11      279.56     15.24 o 
   1  -5   2      372.56      409.70     15.93 o 
   2  -5   2      252.28      241.95     10.82 o 
   3  -5   2      462.72      415.41     12.50 o 
   4  -5   2       18.66       11.94      9.49 o 
   5  -5   2       22.99       36.56     14.31 o 
   6  -5   2       13.07       20.52     17.51 o 
   7  -5   2       13.00       47.52     17.63 o 
   8  -5   2        0.63        5.65     21.86 o 
 -10  -4   2        5.12      -15.19     21.28 o 
  -9  -4   2       42.83       48.03     10.49 o 
  -8  -4   2      109.08      108.29     22.75 o 
  -7  -4   2        3.16        7.28      8.22 o 
  -6  -4   2      287.02      290.59      9.15 o 
  -5  -4   2       21.51        6.80      9.60 o 
  -4  -4   2       19.02       20.05      8.87 o 
  -3  -4   2      180.57      191.60     12.36 o 
  -2  -4   2     1622.80     1699.85     14.94 o 
  -1  -4   2      123.99       98.37      8.12 o 
   0  -4   2       66.75       93.82      9.89 o 
   1  -4   2     2146.75     2385.67     24.13 o 
   2  -4   2        0.98        8.58     12.96 o 
   3  -4   2     1138.17     1031.23     13.11 o 
   4  -4   2        0.19       10.22     11.88 o 
   5  -4   2        9.26       14.33     10.14 o 
   6  -4   2       75.79       67.41     11.30 o 
   7  -4   2       13.85      -17.90     17.90 o 
   8  -4   2       14.19       -5.12     19.72 o 
   9  -4   2        0.84       23.82     21.60 o 
 -10  -3   2       39.13       48.05     12.37 o 
  -9  -3   2        5.87       12.58     11.94 o 
  -8  -3   2      139.23      139.59     11.71 o 
  -7  -3   2       25.52       18.38      9.48 o 
  -6  -3   2       12.26       18.75      7.69 o 
  -5  -3   2      408.07      401.00      9.92 o 
  -4  -3   2       75.94       58.35      8.84 o 
  -3  -3   2     1174.24     1135.61     13.19 o 
  -2  -3   2      209.44      172.91     15.62 o 
  -1  -3   2     1413.86     1489.68     52.20 o 
   0  -3   2       26.43       29.96      7.71 o 
   1  -3   2     1685.87     1985.00     24.71 o 
   2  -3   2      118.56      113.22     14.07 o 
   3  -3   2      367.06      364.22     18.90 o 
   4  -3   2      237.56      237.15     13.91 o 
   5  -3   2       13.28       21.08     14.41 o 
   6  -3   2       40.61       45.96     14.91 o 
   7  -3   2        3.74       27.83     16.78 o 
   8  -3   2       22.92        7.54     18.55 o 
   9  -3   2        4.61       17.56     20.74 o 
 -10  -2   2        7.85       13.28     12.45 o 
  -9  -2   2       17.88       26.38     12.28 o 
  -8  -2   2      115.31      127.82     11.25 o 
  -7  -2   2        0.52        5.31      9.85 o 
  -6  -2   2      137.69      133.77      9.50 o 
  -5  -2   2      186.85      171.24      7.96 o 
  -4  -2   2        4.26        0.87      8.94 o 
  -3  -2   2     6387.90     6349.74     25.14 o 
  -2  -2   2       24.72       30.72      7.46 o 
  -1  -2   2      117.00      118.53     10.38 o 
   0  -2   2     1187.39     1224.15     28.32 o 
   2  -2   2      355.83      354.28     16.95 o 
   3  -2   2      304.46      321.33      9.90 o 
   4  -2   2      395.05      404.80     10.58 o 
   5  -2   2       18.64       19.59      9.67 o 
   6  -2   2      208.12      212.64      9.63 o 
   7  -2   2        6.05        5.51     11.10 o 
   8  -2   2       15.26        9.01     12.32 o 
   9  -2   2       11.53       24.56     13.45 o 
  10  -2   2        0.54       14.42     14.24 o 
 -10  -1   2        0.84        8.58      9.99 o 
  -9  -1   2       31.46       32.50      9.95 o 
  -8  -1   2       77.66       94.67      8.80 o 
  -7  -1   2       24.44       27.61     15.40 o 
  -6  -1   2       27.57       23.17      7.94 o 
  -5  -1   2       65.30       58.09      8.81 o 
  -4  -1   2       39.55       32.91      7.74 o 
  -3  -1   2     6565.54     6471.59     84.70 o 
  -2  -1   2     2047.72     2016.68     23.04 o 
  -1  -1   2      112.88      125.52     12.80 o 
   0  -1   2     1145.70     1211.96     39.79 o 
   1  -1   2     2635.14     2777.99     37.14 o 
   2  -1   2       65.75       70.87      9.78 o 
   3  -1   2      142.79      166.54      8.90 o 
   4  -1   2      240.71      205.38     18.23 o 
   5  -1   2        4.18        3.66      7.63 o 
   6  -1   2      518.59      487.69      9.62 o 
   7  -1   2      133.73      136.61     23.39 o 
   8  -1   2        3.72       -0.74     12.02 o 
   9  -1   2       29.45       43.55     11.37 o 
  10  -1   2        0.60       12.52     15.63 o 
 -10   0   2       10.39       27.46     11.46 o 
  -9   0   2        1.11       15.98      8.97 o 
  -8   0   2        0.10       13.68      7.96 o 
  -7   0   2      177.01      177.69     10.42 o 
  -6   0   2        1.46       -0.98      7.90 o 
  -5   0   2      547.15      535.50     13.72 o 
  -4   0   2     1005.01     1042.70     11.69 o 
  -3   0   2     1192.18     1091.53     11.88 o 
  -2   0   2      845.06      780.24     11.58 o 
  -1   0   2      654.50      657.94     17.08 o 
   1   0   2     1532.94     1710.75     42.88 o 
   2   0   2       38.18       28.87      8.05 o 
   3   0   2      155.84      138.38      9.92 o 
   4   0   2       10.24        9.47      9.20 o 
   5   0   2      255.89      235.75      9.86 o 
   6   0   2      498.94      472.68     11.36 o 
   7   0   2      123.56      127.91      8.37 o 
   8   0   2       18.66       14.75      9.04 o 
   9   0   2       28.58       12.13     12.92 o 
  10   0   2        6.68       22.73     14.13 o 
 -10   1   2        5.15       26.05     20.34 o 
  -9   1   2       36.15       42.09     10.95 o 
  -8   1   2        0.44        6.35      8.15 o 
  -7   1   2       17.11       28.53      8.63 o 
  -6   1   2        6.43       11.71      6.85 o 
  -5   1   2      596.55      596.82      8.56 o 
  -4   1   2     2023.70     2012.94     36.10 o 
  -3   1   2      429.84      399.36     10.60 o 
  -2   1   2     1037.41     1023.68     18.32 o 
  -1   1   2      370.37      385.11      9.17 o 
   0   1   2     3910.49     4462.09    115.29 o 
   1   1   2     5439.81     5782.75     79.62 o 
   2   1   2     2624.13     2497.72     27.86 o 
   3   1   2       55.63       80.30      8.36 o 
   4   1   2      426.99      404.51     10.87 o 
   5   1   2      610.16      589.46      8.81 o 
   6   1   2        5.18       16.39     14.93 o 
   7   1   2      451.96      453.82      8.99 o 
   8   1   2       30.28       43.05      8.29 o 
   9   1   2       10.53       28.83     11.68 o 
  10   1   2        0.65       32.24     19.36 o 
  -9   2   2       24.45       29.07     13.49 o 
  -8   2   2       26.33       27.21     10.17 o 
  -7   2   2        5.66        7.04      7.80 o 
  -6   2   2       94.52      109.12      8.56 o 
  -5   2   2       27.77       45.32      7.63 o 
  -4   2   2      541.11      482.02      9.12 o 
  -3   2   2       58.30       61.48      8.16 o 
  -2   2   2      865.13      917.08      9.80 o 
  -1   2   2     4849.67     4940.57     22.88 o 
   0   2   2     9848.83    10610.10    467.53 o 
   1   2   2     1020.41     1026.30     12.25 o 
   2   2   2     2055.91     2107.69     15.90 o 
   3   2   2     1137.13     1051.27     14.11 o 
   4   2   2      518.90      502.75     10.13 o 
   5   2   2      744.58      721.40     42.59 o 
   6   2   2       18.23       15.72      7.62 o 
   7   2   2       88.73       84.89      9.84 o 
   8   2   2       14.54       14.48     11.62 o 
   9   2   2      123.72      127.74     10.21 o 
  10   2   2       20.18        5.96     14.54 o 
  11   2   2        0.05        4.15     15.88 o 
  -9   3   2        6.91       31.09     31.52 o 
  -8   3   2       21.72       31.50      9.84 o 
  -7   3   2        1.54        4.28      8.08 o 
  -6   3   2      278.39      268.41      8.65 o 
  -5   3   2        0.28        1.89      8.58 o 
  -4   3   2      159.69      144.55      6.30 o 
  -3   3   2      471.11      471.70     13.15 o 
  -2   3   2     1998.49     2120.00     14.23 o 
  -1   3   2      345.13      368.96     11.39 o 
   0   3   2      123.90      130.41      7.22 o 
   1   3   2       77.19       75.84      7.93 o 
   2   3   2     1508.38     1541.45     36.61 o 
   3   3   2     4909.11     4887.30     36.82 o 
   4   3   2        3.31        0.35      7.71 o 
   5   3   2      207.06      192.02     15.99 o 
   6   3   2      354.90      330.53     10.43 o 
   7   3   2       12.49       16.57     14.21 o 
   8   3   2        0.41       -3.58      8.58 o 
   9   3   2       95.52       97.43     11.05 o 
  10   3   2       22.53       34.79     10.49 o 
  11   3   2        0.59        6.45     13.91 o 
  -9   4   2        0.10       27.93     23.21 o 
  -8   4   2       43.56       47.96     13.77 o 
  -7   4   2        1.50        4.06     16.15 o 
  -6   4   2      102.24      109.13     11.38 o 
  -5   4   2       52.96       62.03     13.63 o 
  -4   4   2       19.52       17.76      8.01 o 
  -3   4   2       15.23       27.99      8.11 o 
  -2   4   2     2175.25     2082.00     16.51 o 
  -1   4   2     6569.29     6773.02     39.64 o 
   0   4   2      773.68      847.73     63.91 o 
   1   4   2       23.63       16.91     10.15 o 
   2   4   2      232.44      227.03     10.36 o 
   3   4   2      792.10      766.89     11.33 o 
   4   4   2     2456.89     2442.08     16.23 o 
   5   4   2      583.81      552.78     25.42 o 
   6   4   2      201.28      194.62      9.73 o 
   7   4   2       56.54       60.74      9.39 o 
   8   4   2       78.19       74.29      8.78 o 
   9   4   2        6.37       -5.15      9.33 o 
  10   4   2       20.59       20.52     13.32 o 
  11   4   2        5.11        6.02     11.90 o 
  -8   5   2       11.32       34.90     21.24 o 
  -7   5   2       28.54       17.34     17.84 o 
  -6   5   2      165.50      165.12     11.83 o 
  -5   5   2       86.86       97.83     10.33 o 
  -4   5   2       18.80       17.11      8.39 o 
  -3   5   2      117.09      115.56      8.77 o 
  -2   5   2      377.55      402.40     11.18 o 
  -1   5   2      120.12      125.48     13.87 o 
   0   5   2       14.43       18.56     10.14 o 
   1   5   2      489.43      490.38     11.80 o 
   2   5   2      619.74      633.20     31.81 o 
   3   5   2     1731.30     1690.25     23.24 o 
   4   5   2      443.21      422.52      8.35 o 
   5   5   2      273.85      266.49      8.76 o 
   6   5   2      210.83      212.93     10.00 o 
   7   5   2      320.69      333.47     13.40 o 
   8   5   2      186.30      173.34      8.06 o 
   9   5   2        7.79       -4.73     11.24 o 
  10   5   2        4.20        9.08     11.43 o 
  11   5   2        8.40       24.01     12.88 o 
  -8   6   2        9.43       47.14     23.64 o 
  -7   6   2       22.25       15.64     19.65 o 
  -6   6   2       32.76       48.46     15.50 o 
  -5   6   2       67.10       72.74     15.54 o 
  -4   6   2        7.41       19.77     11.14 o 
  -3   6   2      497.04      459.95     11.42 o 
  -2   6   2      249.33      244.17      8.51 o 
  -1   6   2      148.61      126.35     11.34 o 
   0   6   2      155.36      168.50      8.67 o 
   1   6   2      136.06      133.86     10.34 o 
   2   6   2     1038.59     1067.78     47.55 o 
   3   6   2       94.21       90.50      8.26 o 
   4   6   2      397.82      394.55     15.60 o 
   5   6   2      157.70      144.87      7.93 o 
   6   6   2      301.41      292.81      9.21 o 
   7   6   2        0.88       -1.60     11.71 o 
   8   6   2       38.43       44.43      8.47 o 
   9   6   2       28.97       49.80     10.54 o 
  10   6   2        1.53        4.13     22.42 o 
  11   6   2        1.02       -2.34     15.83 o 
  -7   7   2       25.45        6.67     20.35 o 
  -6   7   2        1.53       -6.00     13.25 o 
  -5   7   2       90.78       85.83     10.00 o 
  -4   7   2        8.50       24.04     10.17 o 
  -3   7   2      202.62      234.93     13.28 o 
  -2   7   2       93.26       97.08     10.17 o 
  -1   7   2        8.35       13.70      8.02 o 
   0   7   2      103.26      101.81      9.86 o 
   1   7   2       64.43       71.05      9.31 o 
   2   7   2     1492.07     1514.36     71.39 o 
   3   7   2        0.02       -1.18      7.37 o 
   4   7   2      158.03      152.27      7.88 o 
   5   7   2       70.46       75.12      8.05 o 
   6   7   2      489.21      465.22     21.33 o 
   7   7   2       77.85       89.81     10.03 o 
   8   7   2        2.74        9.15     10.15 o 
   9   7   2       40.05       29.97     11.71 o 
  10   7   2        2.11        3.44     14.54 o 
  -6   8   2        2.59       25.09     15.68 o 
  -5   8   2       38.28       45.38     13.61 o 
  -4   8   2       46.35       34.58      9.39 o 
  -3   8   2       62.54       68.07      7.30 o 
  -2   8   2      113.45      114.94      9.70 o 
  -1   8   2       31.56       29.47      9.91 o 
   0   8   2       92.48       89.51      7.57 o 
   1   8   2       11.49       18.76      8.52 o 
   2   8   2      346.55      371.05     17.39 o 
   3   8   2       11.07       24.62     10.03 o 
   4   8   2      215.79      198.03     12.73 o 
   5   8   2       68.76       67.97     17.61 o 
   6   8   2      105.28      100.65      8.18 o 
   7   8   2      116.66      113.65      8.96 o 
   8   8   2        5.86       -3.89     17.91 o 
   9   8   2        0.24       18.14     11.51 o 
  10   8   2        1.18        9.76     12.45 o 
  -6   9   2        2.46        9.00     24.18 o 
  -5   9   2       23.55        9.41     12.46 o 
  -4   9   2       26.90       18.47     10.26 o 
  -3   9   2        7.25       16.02      8.43 o 
  -2   9   2       85.35       99.38     16.16 o 
  -1   9   2       40.67       46.28     12.87 o 
   0   9   2      308.97      314.53     11.10 o 
   1   9   2       23.86       24.78      8.83 o 
   2   9   2        4.98       -0.35      8.19 o 
   3   9   2      164.14      162.65     10.90 o 
   4   9   2       61.19       63.66      8.12 o 
   5   9   2      251.38      274.92     10.75 o 
   6   9   2       31.85       46.46     14.86 o 
   7   9   2       23.55       31.33     10.72 o 
   8   9   2       41.33       36.40     12.16 o 
   9   9   2        2.94        9.90      9.31 o 
  10   9   2        2.29        8.25     13.57 o 
  -5  10   2        1.54       -0.57     13.52 o 
  -4  10   2       21.95       32.90     11.19 o 
  -3  10   2        0.04        0.55     11.28 o 
  -2  10   2        9.51       17.48      9.74 o 
  -1  10   2       37.54       58.36     17.74 o 
   0  10   2      107.28      103.33     19.23 o 
   1  10   2       80.84       90.97     29.08 o 
   2  10   2       20.30        1.35     10.06 o 
   3  10   2      114.77       98.45     10.69 o 
   4  10   2        1.57       10.36      8.52 o 
   5  10   2      126.94      142.10     10.77 o 
   6  10   2        1.45       13.41     13.31 o 
   7  10   2        4.47       10.76     12.39 o 
   8  10   2        9.09        6.47     10.70 o 
   9  10   2        7.98        7.61     12.40 o 
  -4  11   2       12.37       17.26     13.92 o 
  -3  11   2        1.33        4.86     11.28 o 
  -2  11   2        1.37        8.80      9.87 o 
  -1  11   2       59.80       33.28     20.34 o 
   0  11   2       17.59        1.24     12.57 o 
   1  11   2      103.12      113.57     19.04 o 
   2  11   2       17.06       13.34     11.75 o 
   3  11   2       15.14       19.65     10.88 o 
   4  11   2       65.58       76.36     11.31 o 
   5  11   2       49.76       52.78     11.38 o 
   6  11   2       13.90       29.17     15.90 o 
   7  11   2        1.94       -0.10     12.49 o 
   8  11   2        2.96       -1.72     11.89 o 
   9  11   2        0.77       15.67     21.68 o 
  -2  12   2       14.28        7.47     11.70 o 
  -1  12   2        6.25       14.42     15.04 o 
   0  12   2        4.19       35.96     13.33 o 
   1  12   2       41.62       38.10     13.42 o 
   2  12   2       40.58       23.00     21.10 o 
   3  12   2      125.51       94.84     13.60 o 
   4  12   2        7.10       14.00     12.47 o 
   5  12   2        1.97       17.67     13.20 o 
   6  12   2       33.73       44.58     11.38 o 
   7  12   2        0.00        2.38     12.41 o 
   8  12   2       26.37       38.20     17.17 o 
   0  13   2        0.14       24.01     14.68 o 
   1  13   2       10.41       -9.11     19.55 o 
   2  13   2       32.84       54.16     14.39 o 
   3  13   2        3.35        7.91     15.56 o 
   4  13   2        5.62       12.22     15.48 o 
   5  13   2        1.56      -14.28     15.85 o 
   6  13   2        1.69        6.39     15.77 o 
  -4 -12   3        0.65       10.05     16.92 o 
  -3 -12   3       21.23       47.77     23.08 o 
  -2 -12   3        0.06       26.90     23.13 o 
  -1 -12   3        0.45        6.94     16.90 o 
  -6 -11   3        0.71        2.25     16.22 o 
  -5 -11   3       35.15       39.75     14.37 o 
  -4 -11   3       10.82        1.06     12.35 o 
  -3 -11   3        3.67       11.16     11.87 o 
  -2 -11   3        2.53       18.36     20.86 o 
  -1 -11   3        0.64      -18.84     18.84 o 
   0 -11   3        8.49       17.45     20.72 o 
   1 -11   3        2.95      -10.09     15.42 o 
   2 -11   3       21.50       25.49     13.27 o 
  -7 -10   3        8.94       17.23     12.32 o 
  -6 -10   3        9.36        8.50     17.34 o 
  -5 -10   3       51.44       46.93     11.15 o 
  -4 -10   3       21.94        8.95     10.70 o 
  -3 -10   3       10.62       16.00     11.62 o 
  -2 -10   3       19.87        2.05     18.37 o 
  -1 -10   3        1.30        1.64     18.38 o 
   0 -10   3       62.09       58.01     17.88 o 
   1 -10   3       20.80       -4.59     19.65 o 
   2 -10   3       17.09       10.09     11.59 o 
   3 -10   3        0.52        8.09     13.02 o 
  -8  -9   3        2.48       12.09     14.70 o 
  -7  -9   3        8.15       27.96     15.29 o 
  -6  -9   3       30.01       33.66     12.86 o 
  -5  -9   3        0.50        1.57     14.62 o 
  -4  -9   3      102.00      111.11      9.74 o 
  -3  -9   3       24.08       23.13     17.01 o 
  -2  -9   3       10.87       12.88     10.90 o 
  -1  -9   3        4.04       -6.48     16.29 o 
   0  -9   3      104.05      107.80     15.76 o 
   1  -9   3       43.03       44.73     17.07 o 
   2  -9   3        3.21       -6.74     13.06 o 
   3  -9   3       20.22       22.16     11.14 o 
   4  -9   3        4.91        2.44     12.49 o 
   5  -9   3       11.63       15.85     13.94 o 
  -9  -8   3        2.50       11.15     25.91 o 
  -8  -8   3       24.94       31.15     14.31 o 
  -7  -8   3       34.05       26.36     15.11 o 
  -6  -8   3       32.87       50.82     11.59 o 
  -5  -8   3        2.67        5.37     10.82 o 
  -4  -8   3       98.56      106.10     17.09 o 
  -3  -8   3       30.58       34.46     10.26 o 
  -2  -8   3       76.96       79.98     10.77 o 
  -1  -8   3      241.26      217.60     16.07 o 
   0  -8   3        0.90      -12.31     14.31 o 
   1  -8   3       13.01      -16.14     16.14 o 
   2  -8   3        3.60       -2.20     10.15 o 
   3  -8   3       34.55       14.71      9.82 o 
   4  -8   3        0.48       -0.42     11.61 o 
   5  -8   3       38.35       15.35     12.82 o 
   6  -8   3        0.48       19.84     15.85 o 
  -9  -7   3        2.79       26.92     13.88 o 
  -8  -7   3       31.19       29.24     12.11 o 
  -7  -7   3        5.60        6.69     12.13 o 
  -6  -7   3      143.43      129.96      9.42 o 
  -5  -7   3        3.44       12.23     10.30 o 
  -4  -7   3      105.85      102.78     10.03 o 
  -3  -7   3       64.91       59.45      8.90 o 
  -2  -7   3       87.62       86.83     10.49 o 
  -1  -7   3      740.61      769.69     44.56 o 
   0  -7   3       22.25       24.05     15.61 o 
   1  -7   3      118.62      136.76     15.85 o 
   2  -7   3        0.31        1.78     10.81 o 
   3  -7   3       50.22       77.93     10.69 o 
   4  -7   3       10.85       18.18     10.08 o 
   5  -7   3        4.75        3.21     11.86 o 
   6  -7   3       11.95       23.29     22.35 o 
 -10  -6   3        5.11        9.47     16.82 o 
  -9  -6   3        1.21       -4.18     11.58 o 
  -8  -6   3        9.51       13.27     12.05 o 
  -7  -6   3        5.78        5.57      9.53 o 
  -6  -6   3      162.96      180.60     14.78 o 
  -5  -6   3       27.74       35.90     20.03 o 
  -4  -6   3      133.14      148.52     10.81 o 
  -3  -6   3      258.12      266.78     10.06 o 
  -2  -6   3       66.22       66.96     10.64 o 
  -1  -6   3      388.93      418.62     11.08 o 
   0  -6   3       26.65       29.08     10.13 o 
   1  -6   3      271.10      265.82     15.80 o 
   2  -6   3       22.11       21.92      9.75 o 
   3  -6   3       59.94       72.85     11.04 o 
   4  -6   3       57.70       74.33     12.51 o 
   5  -6   3        6.76       -8.89     12.21 o 
   6  -6   3       19.66       25.42     19.41 o 
   7  -6   3        0.33        1.66     19.79 o 
 -10  -5   3       22.31       34.72     15.92 o 
  -9  -5   3        0.58       12.65     30.96 o 
  -8  -5   3       57.63       72.00     11.97 o 
  -7  -5   3      143.24      135.10     10.92 o 
  -6  -5   3        9.98       15.37      8.21 o 
  -5  -5   3       90.31       94.10      9.82 o 
  -4  -5   3        0.05       -7.53      9.28 o 
  -3  -5   3      604.27      613.97     47.48 o 
  -2  -5   3      106.03       96.25      9.24 o 
  -1  -5   3      327.09      302.41     10.53 o 
   0  -5   3      201.74      216.31     13.91 o 
   1  -5   3       74.01       81.01     14.14 o 
   2  -5   3     1121.15     1107.13     96.81 o 
   3  -5   3      223.43      225.82     11.24 o 
   4  -5   3       61.15       41.51     12.22 o 
   5  -5   3       22.51      -12.08     14.42 o 
   6  -5   3       73.24       55.19     16.44 o 
   7  -5   3       17.35       49.98     17.94 o 
   8  -5   3       13.59      -10.45     21.02 o 
 -10  -4   3       15.19       24.21     12.90 o 
  -9  -4   3        1.13       16.70     11.33 o 
  -8  -4   3      109.11      114.77     10.82 o 
  -7  -4   3      113.97      104.82     10.39 o 
  -6  -4   3        6.42       -9.57      9.57 o 
  -5  -4   3      318.21      298.87      9.97 o 
  -4  -4   3      258.22      284.14     10.16 o 
  -3  -4   3      122.83      119.91      7.98 o 
  -2  -4   3      509.86      504.15     11.22 o 
  -1  -4   3     2224.99     2406.46     60.66 o 
   0  -4   3       18.18        8.96      8.00 o 
   1  -4   3        8.92       29.54     12.76 o 
   2  -4   3     1710.03     1756.46    134.75 o 
   3  -4   3      118.75      133.99     14.34 o 
   4  -4   3      239.97      256.80     17.09 o 
   5  -4   3        3.88        1.95     14.96 o 
   6  -4   3        0.20      -16.04     16.04 o 
   7  -4   3       38.55       30.41     17.04 o 
   8  -4   3        5.43        1.87     19.11 o 
   9  -4   3        6.00       55.99     21.46 o 
 -10  -3   3        6.53       14.18     12.90 o 
  -9  -3   3       66.18       64.79     11.18 o 
  -8  -3   3        2.81       17.29      9.52 o 
  -7  -3   3       75.73       90.02     10.44 o 
  -6  -3   3       29.35       23.62      8.09 o 
  -5  -3   3      107.25      110.90     19.75 o 
  -4  -3   3      343.86      360.07     15.91 o 
  -3  -3   3       13.94       12.41     10.52 o 
  -2  -3   3     1195.19     1179.88     13.05 o 
  -1  -3   3     1295.86     1370.47     53.45 o 
   0  -3   3      776.57      766.75     59.23 o 
   1  -3   3       74.92       65.20     14.94 o 
   2  -3   3     1198.49     1214.85     20.09 o 
   3  -3   3       36.41       33.20     12.89 o 
   4  -3   3      168.32      169.77     13.98 o 
   5  -3   3      202.90      203.36     16.36 o 
   6  -3   3       12.95       14.24     14.11 o 
   7  -3   3       13.84       13.46     16.06 o 
   8  -3   3        3.87       -4.58     17.41 o 
   9  -3   3       11.18       29.68     20.24 o 
 -10  -2   3        0.08        8.34     11.44 o 
  -9  -2   3      148.80      152.93     10.53 o 
  -8  -2   3        6.91        8.70     11.41 o 
  -7  -2   3       81.56       95.36      9.59 o 
  -6  -2   3       57.52       58.49     12.67 o 
  -5  -2   3       54.61       55.12      9.39 o 
  -4  -2   3      989.85      953.40     14.43 o 
  -3  -2   3      104.47       99.76      9.37 o 
  -2  -2   3     1957.50     1999.05     17.40 o 
  -1  -2   3      291.29      324.10     11.09 o 
   0  -2   3     2595.63     2802.70    162.62 o 
   1  -2   3       20.01       18.58     14.30 o 
   2  -2   3      106.75       99.64     14.63 o 
   3  -2   3      546.56      501.35     16.32 o 
   4  -2   3       53.83       59.35      7.83 o 
   5  -2   3      602.86      590.02     21.33 o 
   6  -2   3        9.36       10.14      8.46 o 
   7  -2   3        7.58       -4.42     11.58 o 
   8  -2   3        1.24        5.67     11.47 o 
   9  -2   3       16.02        9.30     12.48 o 
 -10  -1   3        3.58       -2.38     12.79 o 
  -9  -1   3        3.00        0.36      9.53 o 
  -8  -1   3      102.66      113.42      8.09 o 
  -7  -1   3       79.26      101.02     27.51 o 
  -6  -1   3      259.31      245.76      8.93 o 
  -5  -1   3        9.03       22.18     15.37 o 
  -4  -1   3      259.14      246.78      8.26 o 
  -3  -1   3      328.24      351.71      9.59 o 
  -2  -1   3     2818.18     2865.47     34.74 o 
  -1  -1   3      587.42      547.24     14.36 o 
   0  -1   3      633.40      583.53     31.36 o 
   1  -1   3      628.91      582.67     21.03 o 
   2  -1   3      689.04      757.06     13.49 o 
   3  -1   3      336.50      334.01     10.13 o 
   4  -1   3      115.93      123.00      9.69 o 
   5  -1   3      263.59      265.41     10.16 o 
   6  -1   3       16.79       27.75      8.32 o 
   7  -1   3       93.90      114.29     12.13 o 
   8  -1   3       20.60       31.61      9.72 o 
   9  -1   3        6.70       11.83     16.89 o 
  10  -1   3        5.25      -14.69     14.69 o 
 -10   0   3       12.78       26.18     11.80 o 
  -9   0   3        9.86        8.87     12.38 o 
  -8   0   3        3.22       10.92      9.85 o 
  -7   0   3        0.31        3.09      8.48 o 
  -6   0   3      277.86      264.82     17.82 o 
  -5   0   3        7.44        9.32      7.45 o 
  -4   0   3     2081.97     2103.95     62.85 o 
  -3   0   3      827.34      792.50     15.76 o 
  -2   0   3      416.46      412.66     11.22 o 
  -1   0   3     3145.13     3031.52     26.80 o 
   0   0   3     2029.34     2037.07     43.53 o 
   1   0   3       55.57       68.70     10.55 o 
   2   0   3       17.70       26.60      8.22 o 
   3   0   3     1044.90     1012.13     12.77 o 
   4   0   3      860.70      875.13     11.57 o 
   5   0   3      151.99      153.69     10.53 o 
   6   0   3       82.40       93.69      9.79 o 
   7   0   3       73.63       62.52     15.28 o 
   8   0   3      122.91      130.91     11.29 o 
   9   0   3        0.76        9.53     12.18 o 
  10   0   3        2.89       27.63     14.61 o 
 -10   1   3       14.87        7.34     14.35 o 
  -9   1   3        0.99       -7.73     11.53 o 
  -8   1   3        2.12        5.12      7.94 o 
  -7   1   3       36.41       44.02      8.20 o 
  -6   1   3      155.70      151.46      7.64 o 
  -5   1   3       32.45       45.61      8.36 o 
  -4   1   3     1987.36     1988.28     28.85 o 
  -3   1   3     1145.71     1090.76     22.65 o 
  -2   1   3       19.30       29.54      6.97 o 
  -1   1   3     2616.33     2567.05     17.25 o 
   0   1   3       30.72       37.62     10.40 o 
   1   1   3        7.52        8.92      8.03 o 
   2   1   3      132.60      132.19      7.78 o 
   3   1   3      228.56      215.60      8.76 o 
   4   1   3      724.53      716.52     10.54 o 
   5   1   3      754.65      716.77     18.57 o 
   6   1   3      269.08      258.06      9.36 o 
   7   1   3        5.57        6.39      8.10 o 
   8   1   3      198.04      192.18     11.62 o 
   9   1   3        9.49       31.35     17.89 o 
  10   1   3        2.38        3.58     12.70 o 
  -9   2   3        1.58       11.01     12.85 o 
  -8   2   3       34.72       37.38     10.02 o 
  -7   2   3        5.12       -6.97      6.97 o 
  -6   2   3       26.78       28.03      8.31 o 
  -5   2   3      616.07      605.63      9.89 o 
  -4   2   3      275.58      268.68      8.39 o 
  -3   2   3     1253.36     1277.96     21.48 o 
  -2   2   3      397.29      406.46      8.28 o 
  -1   2   3     2339.52     2347.47     42.60 o 
   0   2   3       75.92       72.13      8.28 o 
   1   2   3       43.20       46.39      6.11 o 
   2   2   3     1386.32     1386.12     23.96 o 
   3   2   3       30.89       41.89      7.08 o 
   4   2   3      331.96      317.77      7.81 o 
   5   2   3      347.48      340.87      8.94 o 
   6   2   3      228.42      229.57      9.07 o 
   7   2   3      123.51      127.17      9.02 o 
   8   2   3      119.75      127.27      9.77 o 
   9   2   3        1.02        5.45     10.67 o 
  10   2   3        3.75       -8.19     11.59 o 
  11   2   3        6.35       14.11     21.05 o 
  -9   3   3       12.45        8.19     14.93 o 
  -8   3   3        4.06       12.82      8.31 o 
  -7   3   3       29.49       36.11      9.12 o 
  -6   3   3       59.97       54.70      7.87 o 
  -5   3   3      538.95      502.61      8.46 o 
  -4   3   3       28.76       34.00      7.05 o 
  -3   3   3      620.61      646.79      9.65 o 
  -2   3   3      534.35      562.44     19.91 o 
  -1   3   3     2796.44     2852.12     16.12 o 
   0   3   3      383.44      381.21     15.68 o 
   1   3   3      589.98      576.50      8.27 o 
   2   3   3       25.57       13.46      7.79 o 
   3   3   3     3102.98     3207.57     58.65 o 
   4   3   3     4956.38     4722.79    127.48 o 
   5   3   3      297.75      318.95     15.42 o 
   6   3   3      430.19      425.67     10.64 o 
   7   3   3      307.74      324.34      8.08 o 
   8   3   3        2.38       13.40      8.42 o 
   9   3   3       14.63       38.52     11.93 o 
  10   3   3        8.90       14.83     11.83 o 
  11   3   3        5.26        6.31     20.07 o 
  -9   4   3       12.48       22.95     23.78 o 
  -8   4   3        0.08        4.24     13.47 o 
  -7   4   3       75.06       97.42     15.44 o 
  -6   4   3        4.02        8.07      8.87 o 
  -5   4   3      171.94      187.00     22.93 o 
  -4   4   3       23.02       24.38      7.96 o 
  -3   4   3        6.76       10.77      6.65 o 
  -2   4   3       16.57       31.61      7.65 o 
  -1   4   3      903.83      943.88     13.15 o 
   0   4   3     2718.15     2817.57     71.30 o 
   1   4   3      249.95      231.36      8.17 o 
   2   4   3      695.44      671.19     14.23 o 
   3   4   3      325.51      355.30     11.13 o 
   4   4   3      294.02      284.44     10.30 o 
   5   4   3      155.68      153.84      7.75 o 
   6   4   3      465.00      464.26     10.75 o 
   7   4   3       83.31       88.52      8.08 o 
   8   4   3       49.51       48.79      9.03 o 
   9   4   3       37.25       49.49     12.97 o 
  10   4   3        1.59       11.22      9.47 o 
  11   4   3       12.32        8.05     12.28 o 
  -8   5   3        0.27      -13.25     21.40 o 
  -7   5   3       82.09       86.24     18.06 o 
  -6   5   3       39.67       46.58     11.78 o 
  -5   5   3       50.18       43.44     10.24 o 
  -4   5   3      264.15      245.49     10.88 o 
  -3   5   3       44.63       42.06     16.98 o 
  -2   5   3       96.68       97.95      8.23 o 
  -1   5   3        1.26        6.35      9.57 o 
   0   5   3     1461.19     1526.24     71.68 o 
   1   5   3      130.30      130.33      8.41 o 
   2   5   3      733.72      740.85     16.18 o 
   3   5   3      920.08      878.10     22.76 o 
   4   5   3       43.91       31.58      7.65 o 
   5   5   3     1251.80     1222.85     18.73 o 
   6   5   3        6.17       10.89     14.90 o 
   7   5   3        6.41        6.52     18.50 o 
   8   5   3       50.82       48.80     13.75 o 
   9   5   3       18.75       35.45     10.08 o 
  10   5   3        7.24       17.98     11.20 o 
  11   5   3        5.00       10.01     11.67 o 
  -8   6   3        3.73       -2.25     21.19 o 
  -7   6   3       18.49       -8.09     13.89 o 
  -6   6   3      107.77       92.19     16.94 o 
  -5   6   3       17.96       38.95     15.58 o 
  -4   6   3        3.31       13.78     10.44 o 
  -3   6   3      172.62      164.14      9.18 o 
  -2   6   3      549.89      534.22     22.44 o 
  -1   6   3       24.24        4.81      7.74 o 
   0   6   3      200.85      188.93     10.30 o 
   1   6   3     2235.59     2393.16     57.27 o 
   2   6   3     1212.92     1227.76     13.83 o 
   3   6   3      263.64      238.80     11.42 o 
   4   6   3      183.02      163.96      9.39 o 
   5   6   3      566.78      560.61     11.11 o 
   6   6   3      200.43      195.52     24.16 o 
   7   6   3      207.26      189.30     10.14 o 
   8   6   3        0.87       14.45      8.66 o 
   9   6   3       12.01       11.18      8.65 o 
  10   6   3       24.33       26.33     11.92 o 
  11   6   3        0.99       -0.98     12.81 o 
  -7   7   3        3.17       16.02     21.63 o 
  -6   7   3       35.84       39.07     16.94 o 
  -5   7   3       53.08       31.15     13.08 o 
  -4   7   3       98.76      103.68      9.55 o 
  -3   7   3       14.50       12.05      7.26 o 
  -2   7   3       85.55       83.72      7.37 o 
  -1   7   3      127.86      137.57     10.43 o 
   0   7   3       56.62       57.75      9.46 o 
   1   7   3      421.13      428.91     12.59 o 
   2   7   3       95.74       77.89      6.02 o 
   3   7   3      649.77      601.88     17.37 o 
   4   7   3       34.99       34.69      9.04 o 
   5   7   3      161.06      168.34     10.10 o 
   6   7   3       24.89       25.49      7.78 o 
   7   7   3       71.34       91.75     21.06 o 
   8   7   3       30.40       27.47     10.67 o 
   9   7   3       13.05        8.81     11.79 o 
  10   7   3       39.96       39.45     14.74 o 
  -6   8   3       11.03       49.98     20.97 o 
  -5   8   3        1.49        9.47     22.24 o 
  -4   8   3      169.24      142.88     17.85 o 
  -3   8   3       92.53       82.85      8.13 o 
  -2   8   3        8.90       17.34      7.08 o 
  -1   8   3      118.93      110.39     10.75 o 
   0   8   3       96.77      120.52     20.45 o 
   1   8   3      505.29      501.87     11.38 o 
   2   8   3       13.23       17.31      8.34 o 
   3   8   3      378.55      355.56      9.54 o 
   4   8   3      210.19      216.12     11.15 o 
   5   8   3       79.50       76.50      8.05 o 
   6   8   3       26.21       33.32     12.17 o 
   7   8   3        6.77        8.67      8.53 o 
   8   8   3       36.71       31.12      9.49 o 
   9   8   3       18.24       37.10     16.21 o 
  10   8   3        6.89       30.34     12.55 o 
  -6   9   3        0.32       12.24     15.58 o 
  -5   9   3        4.74        7.15     11.42 o 
  -4   9   3       35.84       30.34      9.17 o 
  -3   9   3      153.84      149.18     14.22 o 
  -2   9   3        0.53       11.33      9.39 o 
  -1   9   3       43.13       57.43      8.93 o 
   0   9   3       12.34       13.88     11.10 o 
   1   9   3      326.98      325.07     10.91 o 
   2   9   3       26.26       29.00      7.06 o 
   3   9   3       81.67      105.66      9.95 o 
   4   9   3      158.93      161.02      8.42 o 
   5   9   3      100.81      103.72     27.38 o 
   6   9   3       69.01       82.48     10.22 o 
   7   9   3        0.69       -0.34     12.00 o 
   8   9   3       58.27       63.50     11.64 o 
   9   9   3       42.01       20.47     11.31 o 
  10   9   3        8.18       28.98     16.19 o 
  -5  10   3        8.51        8.85     14.03 o 
  -4  10   3        0.10       15.08     12.07 o 
  -3  10   3       40.74       59.99     10.26 o 
  -2  10   3       26.23       17.93      9.55 o 
  -1  10   3       23.54       16.51      9.43 o 
   0  10   3       40.42       31.97     10.77 o 
   1  10   3      113.28      112.41     12.63 o 
   2  10   3       16.51       26.70     14.31 o 
   3  10   3        0.18       -0.68      8.43 o 
   4  10   3      142.76      152.13      9.32 o 
   5  10   3        7.76        1.48      7.77 o 
   6  10   3       78.26       93.67     13.71 o 
   7  10   3        2.14       29.62     17.61 o 
   8  10   3        0.19       16.04     12.73 o 
   9  10   3       20.97       21.39     11.95 o 
  -4  11   3        3.61       -0.04     13.65 o 
  -3  11   3       15.07       30.65     12.39 o 
  -2  11   3        4.15       -2.70      9.09 o 
  -1  11   3       23.71       14.21     11.71 o 
   0  11   3       94.63      109.91     11.92 o 
   1  11   3        0.11        4.66     19.69 o 
   2  11   3      112.67      106.48     12.28 o 
   3  11   3       26.83       23.51      8.70 o 
   4  11   3       16.39       17.63     11.26 o 
   5  11   3       23.85       48.12     11.15 o 
   6  11   3       39.54       44.60     10.04 o 
   7  11   3       49.84       34.92     12.14 o 
   8  11   3        0.31       24.87     14.37 o 
   9  11   3        7.13        5.58     36.49 o 
  -2  12   3        9.23       28.91     11.37 o 
  -1  12   3       21.10       23.93     19.59 o 
   0  12   3       29.48       32.52     11.21 o 
   1  12   3        6.57       22.51     24.11 o 
   2  12   3       42.07       64.78     10.70 o 
   3  12   3        5.05       16.27     10.15 o 
   4  12   3       29.10       29.83      9.17 o 
   5  12   3        6.94       16.59     12.11 o 
   6  12   3        0.18        2.85     10.56 o 
   7  12   3       28.01       38.70     12.43 o 
   8  12   3        0.70       17.76     15.39 o 
  -1  13   3        1.37       -0.35     13.82 o 
   0  13   3        2.13       -2.97     16.06 o 
   1  13   3       14.13       26.20     14.89 o 
   2  13   3       27.55       27.08     14.91 o 
   3  13   3       40.76       11.43     14.37 o 
   4  13   3       21.40       26.55      9.54 o 
   5  13   3        0.23       15.44     11.83 o 
   6  13   3       17.90       14.40     11.95 o 
   7  13   3       19.61       31.41     17.45 o 
   3  14   3       19.59       30.56     17.39 o 
   4  14   3        0.40        1.41     21.85 o 
  -5 -11   4        0.13       19.41     14.75 o 
  -4 -11   4       17.00       25.56     17.27 o 
  -3 -11   4       12.06       11.83     13.73 o 
  -2 -11   4        8.55        1.62     21.83 o 
  -1 -11   4        5.64        1.36     21.97 o 
   0 -11   4        3.88       -6.16     22.87 o 
   1 -11   4       24.15       22.72     13.65 o 
  -7 -10   4        1.86       -7.43     15.70 o 
  -6 -10   4        1.74        1.24     12.28 o 
  -5 -10   4       17.85       21.97     12.06 o 
  -4 -10   4       78.67       94.22     12.96 o 
  -3 -10   4        7.31        2.94     12.85 o 
  -2 -10   4        0.07        2.89     17.19 o 
  -1 -10   4       16.79        8.68     17.45 o 
   0 -10   4        1.60       14.79     18.88 o 
   1 -10   4       28.39       41.25     20.36 o 
   2 -10   4       14.43       20.36     13.93 o 
   3 -10   4       12.16       20.02     13.41 o 
  -8  -9   4       49.51       58.81     13.48 o 
  -7  -9   4        0.65       28.51     13.44 o 
  -6  -9   4        4.08       23.50     13.33 o 
  -5  -9   4       36.18       41.94     12.66 o 
  -4  -9   4        1.53       -5.57     12.74 o 
  -3  -9   4       91.81      113.65     12.96 o 
  -2  -9   4        6.21       10.46     12.73 o 
  -1  -9   4        0.98       12.83     16.74 o 
   0  -9   4        0.13       34.26     18.10 o 
   1  -9   4      108.63       95.73     17.20 o 
   2  -9   4       20.86       33.69     12.18 o 
   3  -9   4        1.47        2.38     11.28 o 
   4  -9   4       15.11        8.33     13.39 o 
  -8  -8   4       27.32       41.97     15.33 o 
  -7  -8   4        2.67       12.46     14.39 o 
  -6  -8   4       11.34       21.23     12.00 o 
  -5  -8   4       57.60       57.51     11.38 o 
  -4  -8   4       13.70       16.34     11.08 o 
  -3  -8   4      206.23      204.60     11.71 o 
  -2  -8   4       27.34       23.23     10.35 o 
  -1  -8   4       32.51       34.59     14.87 o 
   0  -8   4       61.35       75.54     15.37 o 
   1  -8   4       16.86       21.36     15.42 o 
   2  -8   4       51.01       61.72     12.80 o 
   3  -8   4        0.04        4.35     12.39 o 
   4  -8   4       30.10       31.84     11.49 o 
   5  -8   4        0.03        7.26     12.26 o 
  -9  -7   4        6.40       28.11     14.23 o 
  -8  -7   4        2.14       19.00     17.07 o 
  -7  -7   4      122.24      133.65     11.92 o 
  -6  -7   4       55.46       44.04     17.15 o 
  -5  -7   4       11.03       16.12      8.00 o 
  -4  -7   4       75.43       85.30     16.89 o 
  -3  -7   4        0.64        7.73     10.74 o 
  -2  -7   4       35.94       34.56      8.44 o 
  -1  -7   4      285.63      277.02     18.95 o 
   0  -7   4      364.56      358.63     17.05 o 
   1  -7   4        0.02        2.35     15.52 o 
   2  -7   4       44.58       43.44      9.12 o 
   3  -7   4        4.18       26.31     12.12 o 
   4  -7   4       32.02       22.89     10.74 o 
   5  -7   4        6.36        8.64     10.16 o 
   6  -7   4        6.12       31.07     15.93 o 
  -9  -6   4        9.62       36.91     14.26 o 
  -8  -6   4        0.14       11.62     12.59 o 
  -7  -6   4       15.22       32.72     15.68 o 
  -6  -6   4       21.81       26.35      8.87 o 
  -5  -6   4      155.20      154.76      8.80 o 
  -4  -6   4      223.92      216.52     17.90 o 
  -3  -6   4        0.80        6.77      8.31 o 
  -2  -6   4      287.99      291.75     17.74 o 
  -1  -6   4        0.05       -8.19      8.72 o 
   0  -6   4      400.05      403.73     16.91 o 
   1  -6   4      134.17      133.13     14.36 o 
   2  -6   4       25.19       23.36      8.54 o 
   3  -6   4       11.03       18.82      8.95 o 
   4  -6   4       36.14       47.26     10.01 o 
   5  -6   4       36.19       45.60     12.17 o 
   6  -6   4        0.67      -11.04     20.34 o 
   7  -6   4       21.00       29.16     20.96 o 
  -9  -5   4       17.02       22.08     13.67 o 
  -8  -5   4        4.29       20.10     11.97 o 
  -7  -5   4       63.86       61.12      9.71 o 
  -6  -5   4       52.82       58.74      8.63 o 
  -5  -5   4       14.55       13.43     10.51 o 
  -4  -5   4      130.25      127.42     10.57 o 
  -3  -5   4       71.99       62.58      9.96 o 
  -2  -5   4     1675.81     1621.78     87.97 o 
  -1  -5   4      213.69      207.92      9.14 o 
   0  -5   4      309.39      294.82     16.03 o 
   1  -5   4      396.11      414.20     16.22 o 
   2  -5   4        0.51       15.16     10.42 o 
   3  -5   4       67.36       57.62     10.29 o 
   4  -5   4       90.60      100.25     11.91 o 
   5  -5   4       21.96       16.74     11.77 o 
   6  -5   4        5.26       16.40     18.13 o 
   7  -5   4       20.94       17.43     14.73 o 
   8  -5   4        5.40        4.20     21.05 o 
 -10  -4   4        3.86       35.71     16.30 o 
  -9  -4   4        9.22        5.87     12.88 o 
  -8  -4   4        4.19       11.79     20.99 o 
  -7  -4   4       23.59       19.02     10.77 o 
  -6  -4   4       92.75       99.16     10.20 o 
  -5  -4   4        8.21       10.99      9.77 o 
  -4  -4   4      153.44      137.75      9.63 o 
  -3  -4   4      156.87      156.53      8.38 o 
  -2  -4   4     1890.67     1812.42     62.94 o 
  -1  -4   4      459.78      456.96     27.81 o 
   0  -4   4       14.81        9.29     12.81 o 
   1  -4   4       27.11       26.66     14.55 o 
   2  -4   4       70.61       84.88     17.08 o 
   3  -4   4      495.37      453.36     13.07 o 
   4  -4   4        0.80        7.08     14.39 o 
   5  -4   4       10.40       26.49     15.02 o 
   6  -4   4       32.54       55.12     15.45 o 
   7  -4   4       27.60       63.79     19.35 o 
   8  -4   4        9.83       -1.34     19.39 o 
 -10  -3   4        8.34       19.56     13.03 o 
  -9  -3   4       11.12       28.48     13.58 o 
  -8  -3   4       96.14      109.25     10.26 o 
  -7  -3   4        1.74        1.22     10.82 o 
  -6  -3   4       78.22       89.25     12.47 o 
  -5  -3   4       98.40       95.73      8.00 o 
  -4  -3   4      277.73      270.77     14.29 o 
  -3  -3   4      756.23      688.05     15.24 o 
  -2  -3   4      679.76      690.72     11.99 o 
  -1  -3   4     1860.38     2000.91    100.42 o 
   0  -3   4       48.37       60.46      9.68 o 
   1  -3   4        2.90        6.09     13.38 o 
   2  -3   4        8.95       11.11      9.78 o 
   3  -3   4      357.90      341.27     15.93 o 
   4  -3   4      460.58      438.19     14.30 o 
   5  -3   4      136.42      149.30     15.46 o 
   6  -3   4        1.05       -2.22     14.20 o 
   7  -3   4        0.24       21.78     15.39 o 
   8  -3   4       30.64       39.16     18.27 o 
   9  -3   4        0.71        1.59     20.61 o 
 -10  -2   4        0.66       15.89     11.07 o 
  -9  -2   4        1.16       -0.02     10.81 o 
  -8  -2   4      111.59      128.47     15.33 o 
  -7  -2   4       36.24       49.02     10.68 o 
  -6  -2   4      297.43      293.81      9.26 o 
  -5  -2   4      120.94      119.22      9.51 o 
  -4  -2   4       30.27       30.36      9.30 o 
  -3  -2   4     1625.54     1516.79     40.06 o 
  -2  -2   4       62.94       68.81      9.71 o 
  -1  -2   4      420.34      432.86     11.83 o 
   0  -2   4      498.82      531.98     28.63 o 
   1  -2   4     4071.89     4623.65     39.29 o 
   2  -2   4       96.01       87.16     13.59 o 
   3  -2   4       52.38       51.09     10.62 o 
   4  -2   4      621.43      614.76     15.58 o 
   5  -2   4       76.99       84.47     10.33 o 
   6  -2   4      190.63      201.33     11.17 o 
   7  -2   4       48.44       68.02     10.99 o 
   8  -2   4        5.07       -9.36     10.11 o 
   9  -2   4        8.48        2.94     19.35 o 
 -10  -1   4       12.98       30.38     25.15 o 
  -9  -1   4        1.41        2.60     10.87 o 
  -8  -1   4       10.05        5.82      9.87 o 
  -7  -1   4      127.13      120.78      8.84 o 
  -6  -1   4      107.42       99.77      8.27 o 
  -5  -1   4      580.85      561.12     15.04 o 
  -4  -1   4       22.00       43.40      9.02 o 
  -3  -1   4     1117.12     1054.41     15.35 o 
  -2  -1   4        7.80        9.61      9.22 o 
  -1  -1   4       79.74       49.88     10.54 o 
   0  -1   4      404.90      455.76     21.26 o 
   1  -1   4     2683.10     2971.88     92.76 o 
   2  -1   4     1399.80     1517.18     95.01 o 
   3  -1   4       15.16       11.99      7.80 o 
   4  -1   4      649.62      669.15     11.59 o 
   5  -1   4      128.08      119.73     10.11 o 
   6  -1   4      143.03      147.59     11.11 o 
   7  -1   4        1.67        3.68     17.44 o 
   8  -1   4       11.69       26.80     11.75 o 
   9  -1   4        4.60       17.84     28.10 o 
  10  -1   4        4.83       -5.40     16.64 o 
 -10   0   4       30.61       45.58     13.70 o 
  -9   0   4        0.16        8.16     11.37 o 
  -8   0   4        4.28        7.09      8.88 o 
  -7   0   4      352.58      349.43     15.90 o 
  -6   0   4        3.40        2.16      7.92 o 
  -5   0   4      472.32      433.20      8.49 o 
  -4   0   4        1.82       14.29      9.23 o 
  -3   0   4      182.27      153.10      9.68 o 
  -2   0   4      570.60      572.32     12.27 o 
  -1   0   4     1567.10     1573.48     20.17 o 
   0   0   4      907.36      958.92     30.57 o 
   1   0   4      694.05      670.89     37.06 o 
   2   0   4     2124.88     2202.78     70.59 o 
   3   0   4       18.64       14.43      7.59 o 
   4   0   4      205.05      203.78     10.02 o 
   5   0   4      366.55      356.73     10.83 o 
   6   0   4      238.22      226.85     10.44 o 
   7   0   4       72.75       52.14     10.90 o 
   8   0   4        6.47       11.84     10.61 o 
   9   0   4        7.41        8.63     10.51 o 
  10   0   4        1.20        5.80     14.09 o 
  -9   1   4       19.99       43.45     11.45 o 
  -8   1   4       34.33       36.22     10.41 o 
  -7   1   4       30.06       31.87      9.21 o 
  -6   1   4      398.58      408.56     13.36 o 
  -5   1   4      492.85      483.28      9.96 o 
  -4   1   4      165.32      146.56      6.42 o 
  -3   1   4     1403.80     1448.54     10.60 o 
  -2   1   4       81.84       63.02      8.08 o 
  -1   1   4        5.98        3.62      7.75 o 
   0   1   4     2122.08     2209.37     44.85 o 
   1   1   4      310.32      349.34     11.19 o 
   2   1   4      186.68      193.52      8.22 o 
   3   1   4      448.77      445.47      8.50 o 
   4   1   4      255.82      263.89      8.95 o 
   5   1   4      135.08      120.20      7.43 o 
   6   1   4      158.86      163.19      9.27 o 
   7   1   4      207.64      216.72     10.36 o 
   8   1   4        0.01        1.82      9.16 o 
   9   1   4       15.41       18.09     10.27 o 
  10   1   4        0.07        1.63     16.60 o 
  -9   2   4        8.72       11.11     13.12 o 
  -8   2   4        5.20        0.40      9.20 o 
  -7   2   4       97.85       98.91      9.22 o 
  -6   2   4       38.92       49.59      7.29 o 
  -5   2   4      255.25      257.11      8.84 o 
  -4   2   4      584.29      589.20      9.16 o 
  -3   2   4      371.55      334.49     13.92 o 
  -2   2   4     1396.02     1348.99     11.07 o 
  -1   2   4      180.93      209.40      7.64 o 
   0   2   4      960.10      978.36     24.51 o 
   1   2   4     1199.77     1250.49     22.44 o 
   2   2   4      296.58      293.97      7.36 o 
   3   2   4     1454.09     1558.20     20.07 o 
   4   2   4      191.50      179.92      9.05 o 
   5   2   4      444.80      411.00      8.91 o 
   6   2   4       47.63       60.01      8.27 o 
   7   2   4      187.04      187.36      9.20 o 
   8   2   4       33.68       32.83      8.56 o 
   9   2   4       17.30       40.05     11.46 o 
  10   2   4        2.75       16.30     14.36 o 
  -9   3   4       14.82       -5.33     13.71 o 
  -8   3   4       29.09       33.94      9.93 o 
  -7   3   4        1.24        6.87      7.47 o 
  -6   3   4        1.62        0.03      9.06 o 
  -5   3   4      146.84      152.16     11.18 o 
  -4   3   4     1011.95      998.66     14.39 o 
  -3   3   4        0.18        0.73      7.33 o 
  -2   3   4     1249.99     1238.30     17.11 o 
  -1   3   4      705.40      716.22     10.58 o 
   0   3   4       63.43       58.91      7.17 o 
   1   3   4      133.96      130.10      6.72 o 
   2   3   4       20.50       26.11      6.19 o 
   3   3   4      718.27      729.67     17.64 o 
   4   3   4      518.66      552.82     12.74 o 
   5   3   4      957.57      947.00     10.44 o 
   6   3   4       15.92        8.33      7.81 o 
   7   3   4      221.55      232.69      8.88 o 
   8   3   4       37.47       42.90      8.10 o 
   9   3   4        7.36       -6.48     23.02 o 
  10   3   4       14.03       19.91     10.93 o 
  11   3   4        0.03       -2.38     22.73 o 
  -8   4   4       53.46       46.59     13.08 o 
  -7   4   4        0.16        8.41     13.06 o 
  -6   4   4       84.47       81.25     11.85 o 
  -5   4   4       45.15       54.52      8.38 o 
  -4   4   4      509.75      509.28     13.25 o 
  -3   4   4      275.15      266.85      8.61 o 
  -2   4   4       70.58       67.98      6.68 o 
  -1   4   4      951.72      946.93     30.53 o 
   0   4   4       40.81       41.53      7.17 o 
   1   4   4     1669.49     1592.37     57.32 o 
   2   4   4      818.14      920.95     18.83 o 
   3   4   4      128.65      127.27      7.94 o 
   4   4   4       26.19       14.39      7.43 o 
   5   4   4     1064.93     1010.03     23.87 o 
   6   4   4       74.02       73.68      7.97 o 
   7   4   4       19.83       25.53      6.60 o 
   8   4   4        1.91        6.31      7.61 o 
   9   4   4        0.33        5.30      8.34 o 
  10   4   4       31.26       38.19     11.88 o 
  11   4   4        1.33       11.24     13.83 o 
  -8   5   4        9.08        6.55     22.68 o 
  -7   5   4        0.01       21.35     17.98 o 
  -6   5   4       98.96      106.18     11.67 o 
  -5   5   4       15.32       13.88     11.11 o 
  -4   5   4      169.96      174.66      7.65 o 
  -3   5   4      256.25      254.91      8.47 o 
  -2   5   4      122.40      122.80      7.53 o 
  -1   5   4      600.07      603.69     26.27 o 
   0   5   4      124.06      129.15      6.52 o 
   1   5   4     1962.79     2102.13     79.22 o 
   2   5   4      288.89      314.70      8.11 o 
   3   5   4     1848.86     1791.94     33.65 o 
   4   5   4        1.56        6.62      6.32 o 
   5   5   4        0.43        6.77      5.89 o 
   6   5   4     1411.81     1312.30     41.84 o 
   7   5   4       11.18       22.07      7.89 o 
   8   5   4        3.60       10.84      7.78 o 
   9   5   4        0.70        4.61     10.41 o 
  10   5   4        3.83        3.40      9.84 o 
  11   5   4       18.43       38.99     14.10 o 
  -8   6   4        5.49        9.32     21.95 o 
  -7   6   4        3.24        7.93     14.36 o 
  -6   6   4       22.92       51.36     16.97 o 
  -5   6   4      174.94      160.89     16.37 o 
  -4   6   4        0.71        4.89      8.71 o 
  -3   6   4        2.55        8.88      9.86 o 
  -2   6   4      181.06      198.41      8.77 o 
  -1   6   4      590.83      634.80     55.24 o 
   0   6   4      149.68      152.05      9.78 o 
   1   6   4      122.05      116.25     10.95 o 
   2   6   4     1144.00     1176.90     15.26 o 
   3   6   4     1007.02      982.77     14.85 o 
   4   6   4      174.01      171.77     11.89 o 
   5   6   4       62.54       59.41      6.91 o 
   6   6   4       41.59       40.82     13.46 o 
   7   6   4        0.31        6.52      8.27 o 
   8   6   4      172.84      160.28      9.69 o 
   9   6   4        8.76        9.73     10.11 o 
  10   6   4        2.68        6.67      9.07 o 
  11   6   4       11.31       11.65     13.47 o 
  -7   7   4        8.78       19.92     20.80 o 
  -6   7   4        6.85       36.32     18.63 o 
  -5   7   4      143.26      111.87     16.86 o 
  -4   7   4       30.46       40.87      9.21 o 
  -3   7   4       11.79       19.83     10.11 o 
  -2   7   4       19.44       23.82      8.20 o 
  -1   7   4      293.23      303.21     15.34 o 
   0   7   4      252.74      264.25     10.44 o 
   1   7   4       65.61       44.20     18.54 o 
   2   7   4     1361.59     1310.10     37.78 o 
   3   7   4      194.24      209.35     10.26 o 
   4   7   4      571.77      570.87      8.22 o 
   5   7   4      282.99      270.35     14.25 o 
   6   7   4       69.14       67.81      8.21 o 
   7   7   4        0.48       12.10     28.80 o 
   8   7   4       55.52       65.91     10.74 o 
   9   7   4       15.47       18.59      8.22 o 
  10   7   4        0.25       13.36     11.02 o 
  -6   8   4        8.46       27.94     21.73 o 
  -5   8   4        8.73       25.72     13.35 o 
  -4   8   4       18.90       16.38     11.64 o 
  -3   8   4      238.36      252.16     20.64 o 
  -2   8   4       37.10       36.00      7.49 o 
  -1   8   4       42.57       64.88     10.39 o 
   0   8   4      282.98      273.61      9.35 o 
   1   8   4       26.70       41.41      9.90 o 
   2   8   4      358.21      368.55     16.27 o 
   3   8   4       20.75       37.30      7.75 o 
   4   8   4      770.27      755.97     16.53 o 
   5   8   4       85.83       97.01     33.52 o 
   6   8   4       28.77       10.11      9.24 o 
   7   8   4       43.36       59.88     25.05 o 
   8   8   4        4.48       10.85     11.66 o 
   9   8   4       76.43       90.50      9.26 o 
  10   8   4        1.94       -6.40     10.81 o 
  -6   9   4        2.34       10.63     17.21 o 
  -5   9   4        0.13        3.19     11.64 o 
  -4   9   4        1.77        4.55     10.37 o 
  -3   9   4        2.35        5.48      9.84 o 
  -2   9   4      187.45      183.11     19.76 o 
  -1   9   4        1.42       -4.94      8.56 o 
   0   9   4       99.60      111.21     16.40 o 
   1   9   4        2.47       11.76     16.07 o 
   2   9   4      321.65      344.85     22.35 o 
   3   9   4       94.06      121.10      8.27 o 
   4   9   4        1.41        7.23      7.09 o 
   5   9   4        4.25       18.20      8.30 o 
   6   9   4       75.49       89.46     10.61 o 
   7   9   4       50.14       42.70      9.09 o 
   8   9   4        0.56       -5.47      9.73 o 
   9   9   4       30.93       48.01     10.84 o 
  10   9   4        2.44        9.70     12.60 o 
  -5  10   4        4.30        1.03     13.41 o 
  -4  10   4       28.68       30.95     13.40 o 
  -3  10   4        0.45        3.73     10.65 o 
  -2  10   4      122.88      131.39      9.82 o 
  -1  10   4       31.66       22.99     11.36 o 
   0  10   4       51.30       58.97     16.08 o 
   1  10   4        7.58        8.27     10.46 o 
   2  10   4       73.20       79.19      7.74 o 
   3  10   4      176.12      178.32      8.57 o 
   4  10   4        0.68        5.72      7.38 o 
   5  10   4       46.58       49.50      8.55 o 
   6  10   4        0.08       17.79      7.84 o 
   7  10   4       44.47       57.01     11.25 o 
   8  10   4       43.73       42.05     16.48 o 
   9  10   4        1.44       20.20     11.75 o 
  -4  11   4        4.69       24.32     13.16 o 
  -3  11   4       12.74       32.07     12.09 o 
  -2  11   4       23.74       34.54      9.70 o 
  -1  11   4       40.96       26.18     12.20 o 
   0  11   4       47.13       57.67     11.45 o 
   1  11   4       38.05       36.80     10.90 o 
   2  11   4        3.01       26.89      9.80 o 
   3  11   4       44.73       52.22      9.24 o 
   4  11   4        2.41        6.50     11.68 o 
   5  11   4       59.98       60.75      7.44 o 
   6  11   4        7.88       13.38      8.54 o 
   7  11   4       37.71       35.27      9.20 o 
   8  11   4       49.23       60.47     10.25 o 
   9  11   4        2.81        2.62     11.51 o 
  -2  12   4        1.73       -0.58     12.86 o 
  -1  12   4       12.09        8.89     10.05 o 
   0  12   4        4.46       13.40     11.09 o 
   1  12   4       40.43       58.99     12.41 o 
   2  12   4        9.91       10.14     10.38 o 
   3  12   4       44.04       52.36      9.61 o 
   4  12   4        3.02        6.44     10.51 o 
   5  12   4        4.08        3.14      9.10 o 
   6  12   4       46.24       53.87     10.60 o 
   7  12   4        0.26       15.06     11.37 o 
   8  12   4       19.24       29.00     12.77 o 
  -1  13   4       21.86       23.09     13.57 o 
   0  13   4        0.88       19.41     34.41 o 
   1  13   4        6.66       13.53     13.92 o 
   2  13   4       13.09       24.33     18.17 o 
   3  13   4        7.78       -1.58     14.28 o 
   4  13   4       32.55       41.07      9.89 o 
   5  13   4       34.77       56.17     14.48 o 
   6  13   4        8.88        7.21     11.15 o 
   7  13   4       19.75       48.89     12.47 o 
   2  14   4        4.54       -1.11     13.60 o 
   3  14   4        0.41        7.18     15.89 o 
   4  14   4       13.77        8.11     14.48 o 
   5  14   4        0.02       41.90     21.87 o 
  -4 -11   5        0.13        9.19     17.55 o 
  -3 -11   5       16.02        8.42     24.60 o 
  -2 -11   5        7.92       23.99     21.43 o 
  -1 -11   5        5.11       27.26     21.54 o 
   0 -11   5       10.82       26.39     21.91 o 
  -6 -10   5        2.56       13.66     13.44 o 
  -5 -10   5        6.22       14.25     12.77 o 
  -4 -10   5        4.56       -2.19     13.32 o 
  -3 -10   5       11.64        0.65     14.37 o 
  -2 -10   5       31.78       28.90     20.36 o 
  -1 -10   5        4.67        5.78     20.32 o 
   0 -10   5       10.03       10.57     18.96 o 
   1 -10   5        0.67       21.94     16.33 o 
   2 -10   5       14.29        0.51     13.72 o 
  -7  -9   5       17.19       29.12     14.55 o 
  -6  -9   5        9.15        8.48     15.16 o 
  -5  -9   5       10.07       28.93     12.99 o 
  -4  -9   5       80.47       78.08     19.28 o 
  -3  -9   5        0.06        1.04     12.48 o 
  -2  -9   5       33.06       30.74     17.16 o 
  -1  -9   5        8.40        3.69     18.51 o 
   0  -9   5       33.53       56.12     18.71 o 
   1  -9   5        0.08       26.63     19.58 o 
   2  -9   5        7.12        9.16     14.35 o 
   3  -9   5       38.49       40.69     14.67 o 
   4  -9   5        4.72       13.00     13.38 o 
  -8  -8   5       33.47       29.07     12.93 o 
  -7  -8   5       42.23       53.18     13.84 o 
  -6  -8   5        0.32       -4.51     10.96 o 
  -5  -8   5        3.83       11.78     18.91 o 
  -4  -8   5       30.01       31.99     11.69 o 
  -3  -8   5       72.69       64.43     10.11 o 
  -2  -8   5      180.12      152.39     10.22 o 
  -1  -8   5        0.42      -10.14     15.40 o 
   0  -8   5       53.31       45.53     15.80 o 
   1  -8   5       36.31       39.37     16.58 o 
   2  -8   5        9.04       24.09     21.36 o 
   3  -8   5       17.27        1.13     13.68 o 
   4  -8   5        1.29        2.51     12.17 o 
   5  -8   5       16.07       20.95     13.49 o 
  -8  -7   5       14.19       25.47     14.20 o 
  -7  -7   5        0.42      -12.67     12.67 o 
  -6  -7   5      143.68      138.59     14.01 o 
  -5  -7   5        4.81        6.96      9.78 o 
  -4  -7   5       24.92       43.33     11.35 o 
  -3  -7   5      108.09      103.37     23.26 o 
  -2  -7   5        1.46        8.35     10.11 o 
  -1  -7   5       62.45       66.83     16.26 o 
   0  -7   5      147.34      116.16     16.77 o 
   1  -7   5       38.37       25.05     15.73 o 
   2  -7   5        0.69        4.06      9.34 o 
   3  -7   5       74.05       82.84     21.84 o 
   4  -7   5        0.97        5.60     11.06 o 
   5  -7   5        8.13       -2.66     12.66 o 
   6  -7   5       11.23       17.95     15.78 o 
  -9  -6   5        0.45       10.49     15.82 o 
  -8  -6   5        5.15       13.53     13.73 o 
  -7  -6   5        1.52        5.65     12.38 o 
  -6  -6   5      136.41      160.06     17.87 o 
  -5  -6   5       15.36       25.79     10.42 o 
  -4  -6   5      108.97      100.89     16.40 o 
  -3  -6   5      251.35      237.40     11.18 o 
  -2  -6   5        0.14        7.66     14.34 o 
  -1  -6   5      603.96      631.34     69.62 o 
   0  -6   5        1.09       -0.91     14.23 o 
   1  -6   5       45.28       27.87     15.39 o 
   2  -6   5        0.16       -2.36     11.16 o 
   3  -6   5       61.14       64.74     11.20 o 
   4  -6   5       29.69       29.11     11.88 o 
   5  -6   5       10.35       14.04     21.16 o 
   6  -6   5       27.38       24.50     12.22 o 
   7  -6   5        0.95        0.13     16.01 o 
  -9  -5   5        0.03        6.74     12.76 o 
  -8  -5   5       13.86        9.46     11.27 o 
  -7  -5   5        0.55       -7.77     11.10 o 
  -6  -5   5        6.52        7.12      7.89 o 
  -5  -5   5      436.34      464.44     11.50 o 
  -4  -5   5      136.43      132.45     10.15 o 
  -3  -5   5        9.83       12.09      9.76 o 
  -2  -5   5       47.85       56.50     11.93 o 
  -1  -5   5      713.09      725.80     45.72 o 
   0  -5   5       94.74       89.59     14.90 o 
   1  -5   5      130.64      148.38     14.81 o 
   2  -5   5       64.91       67.61     10.42 o 
   3  -5   5       51.10       59.68     10.50 o 
   4  -5   5       33.30       36.24     17.79 o 
   5  -5   5        0.08      -14.93     17.33 o 
   6  -5   5       28.20       24.56     17.14 o 
   7  -5   5        0.87        1.08     21.86 o 
  -9  -4   5       17.53       24.35     13.83 o 
  -8  -4   5       27.49       30.65     12.32 o 
  -7  -4   5       17.54       33.93     14.22 o 
  -6  -4   5        5.52        5.56      8.99 o 
  -5  -4   5      355.56      353.01     11.03 o 
  -4  -4   5       54.32       57.55      9.77 o 
  -3  -4   5      472.18      459.97     24.56 o 
  -2  -4   5      217.35      202.59     10.68 o 
  -1  -4   5      412.93      406.58     18.33 o 
   0  -4   5      133.95      141.50     15.43 o 
   1  -4   5       32.09       20.82     14.62 o 
   2  -4   5      108.42      108.98     10.55 o 
   3  -4   5       26.20       39.12      9.84 o 
   4  -4   5      161.73      156.51     17.85 o 
   5  -4   5       10.09       27.11     16.15 o 
   6  -4   5        6.28       -2.14     18.14 o 
   7  -4   5       10.16        9.30     19.02 o 
   8  -4   5        7.56       -9.08     22.68 o 
  -9  -3   5       11.36       25.40     11.92 o 
  -8  -3   5       22.31       17.16     10.08 o 
  -7  -3   5       56.02       66.84     14.64 o 
  -6  -3   5       42.02       36.37     10.49 o 
  -5  -3   5      225.16      218.64     10.85 o 
  -4  -3   5        0.86        6.40      9.63 o 
  -3  -3   5     1134.43     1103.15     23.85 o 
  -2  -3   5      720.34      727.25     18.64 o 
  -1  -3   5      528.39      497.42     18.64 o 
   0  -3   5     1261.75     1241.65     22.40 o 
   1  -3   5        0.08        1.34     16.48 o 
   2  -3   5      125.72      117.54     13.48 o 
   3  -3   5      240.78      250.33     15.36 o 
   4  -3   5       16.06        5.26     12.59 o 
   5  -3   5       28.89       41.77     14.43 o 
   6  -3   5      149.69      156.43     17.02 o 
   7  -3   5       14.33       44.56     18.14 o 
   8  -3   5        0.08      -10.08     18.61 o 
   9  -3   5       10.95       40.38     23.60 o 
  -9  -2   5        8.90       11.51     10.36 o 
  -8  -2   5        0.04        6.03     23.33 o 
  -7  -2   5      115.74      107.56     13.72 o 
  -6  -2   5      141.11      128.07     10.03 o 
  -5  -2   5       88.13       99.90     10.54 o 
  -4  -2   5       98.94       98.67      8.79 o 
  -3  -2   5      477.82      442.57     11.05 o 
  -2  -2   5      361.05      334.01     11.42 o 
  -1  -2   5       12.65       11.02     10.01 o 
   0  -2   5     1369.15     1419.10     79.82 o 
   1  -2   5        2.71       10.18     10.38 o 
   2  -2   5      155.26      154.46     15.29 o 
   3  -2   5      207.90      202.73     17.62 o 
   4  -2   5       22.66       28.90     11.46 o 
   5  -2   5      211.04      193.46     14.22 o 
   6  -2   5       68.20       83.65     15.01 o 
   7  -2   5       21.86       31.47     16.01 o 
   8  -2   5        1.46       11.82     17.71 o 
   9  -2   5       12.42       30.41     20.28 o 
  -9  -1   5       24.89       30.89      8.99 o 
  -8  -1   5       54.56       66.27      9.70 o 
  -7  -1   5       43.40       33.40      8.14 o 
  -6  -1   5      226.37      239.17     11.22 o 
  -5  -1   5      111.11      110.08      9.96 o 
  -4  -1   5      338.07      311.54      9.66 o 
  -3  -1   5       23.63       18.38      8.97 o 
  -2  -1   5     1818.60     1773.68     16.52 o 
  -1  -1   5      160.13      187.72     11.01 o 
   0  -1   5      170.05      148.51     14.95 o 
   1  -1   5     1035.12     1029.98     23.81 o 
   2  -1   5      244.36      276.38     18.04 o 
   3  -1   5        4.52        1.97     10.27 o 
   4  -1   5        0.70        6.26      8.29 o 
   5  -1   5      558.40      552.74     14.71 o 
   6  -1   5       58.61       58.67     11.53 o 
   7  -1   5       98.67      110.38      9.54 o 
   8  -1   5        3.83       -2.96     15.67 o 
   9  -1   5        0.41       11.91     14.37 o 
  10  -1   5        4.42       26.98     24.07 o 
  -9   0   5       56.37       47.06     11.40 o 
  -8   0   5       27.22       20.44      8.36 o 
  -7   0   5        5.54        4.49      8.72 o 
  -6   0   5      394.11      395.47     14.08 o 
  -5   0   5        0.88        6.86      7.99 o 
  -4   0   5     1172.42     1168.02     13.15 o 
  -3   0   5      132.97      154.11     12.22 o 
  -2   0   5       12.81        1.30      9.24 o 
  -1   0   5      133.83      142.63     11.67 o 
   0   0   5      462.44      519.68     14.40 o 
   1   0   5     1615.99     1649.69     20.47 o 
   2   0   5      146.44      140.02      9.35 o 
   3   0   5     1821.00     1859.66     34.60 o 
   4   0   5       22.58       15.20      8.27 o 
   5   0   5      334.85      321.52     19.65 o 
   6   0   5       75.79       88.56     15.84 o 
   7   0   5        2.29        2.61      9.76 o 
   8   0   5       33.44       33.44      9.61 o 
   9   0   5       22.92       20.98     11.24 o 
  10   0   5        1.53       10.99     14.77 o 
  -9   1   5        5.39        9.18     11.09 o 
  -8   1   5       53.60       59.89      9.07 o 
  -7   1   5        2.43       15.32      8.65 o 
  -6   1   5      168.17      175.00      8.82 o 
  -5   1   5       98.12       96.09      7.50 o 
  -4   1   5      801.87      786.82     17.95 o 
  -3   1   5      701.87      743.76      9.64 o 
  -2   1   5        3.04        3.00      7.37 o 
  -1   1   5       73.45      115.68      8.75 o 
   0   1   5        5.72       14.45      8.60 o 
   1   1   5     1270.53     1330.97     14.04 o 
   2   1   5      571.51      617.67     18.01 o 
   3   1   5     2140.25     2234.89     47.87 o 
   4   1   5     1337.14     1304.61     17.74 o 
   5   1   5       87.51       80.62      7.64 o 
   6   1   5       70.11       74.22     11.38 o 
   7   1   5        4.75        5.25      9.98 o 
   8   1   5       29.91       29.37      9.12 o 
   9   1   5        1.45        2.82     11.86 o 
  10   1   5        8.61       17.07     14.12 o 
  -9   2   5        3.99        5.05     10.93 o 
  -8   2   5       59.09       79.46     11.21 o 
  -7   2   5        8.19       16.98      7.58 o 
  -6   2   5       25.07       32.36      8.15 o 
  -5   2   5      466.17      454.91     14.19 o 
  -4   2   5      575.67      568.72     22.96 o 
  -3   2   5      801.49      792.67      9.17 o 
  -2   2   5      112.98      120.62      7.19 o 
  -1   2   5      239.96      299.24     16.30 o 
   0   2   5      704.49      799.90     21.42 o 
   1   2   5     2877.31     3094.32     79.04 o 
   2   2   5      268.51      262.99      7.47 o 
   3   2   5     1397.45     1396.96     31.37 o 
   4   2   5     1692.82     1681.03     44.95 o 
   5   2   5       62.93       63.88      7.69 o 
   6   2   5       45.70       45.27      7.49 o 
   7   2   5        0.22        6.49      7.59 o 
   8   2   5       66.27       84.45     10.52 o 
   9   2   5        5.29       15.43     18.77 o 
  10   2   5        4.29        1.11     18.74 o 
  -9   3   5       15.22       15.04     12.13 o 
  -8   3   5       28.93       42.11     11.41 o 
  -7   3   5       53.51       55.64      9.92 o 
  -6   3   5      235.65      236.82      9.29 o 
  -5   3   5       15.45       15.77      7.11 o 
  -4   3   5      120.64      109.07      8.16 o 
  -3   3   5      847.77      822.59     11.82 o 
  -2   3   5        8.82       13.15      7.32 o 
  -1   3   5      683.18      758.89      9.40 o 
   0   3   5      758.48      756.56     31.30 o 
   1   3   5      395.15      420.87     11.68 o 
   2   3   5     1703.16     1784.96     29.89 o 
   3   3   5        0.69       -0.27      5.72 o 
   4   3   5      444.69      397.43     10.19 o 
   5   3   5       95.52       91.36      8.11 o 
   6   3   5      227.26      221.34      8.53 o 
   7   3   5        1.71       -1.05      7.55 o 
   8   3   5       18.62       31.94      8.75 o 
   9   3   5       38.99       37.82     10.86 o 
  10   3   5        1.26       18.90     14.26 o 
  -8   4   5        5.15        7.14     15.79 o 
  -7   4   5       32.33       35.74     10.61 o 
  -6   4   5       19.32       39.44     13.19 o 
  -5   4   5      267.49      245.88      9.68 o 
  -4   4   5       16.28       14.21      8.24 o 
  -3   4   5      333.74      317.15      7.70 o 
  -2   4   5       43.54       46.53      7.84 o 
  -1   4   5      549.41      533.84      8.58 o 
   0   4   5     2398.42     2449.43     57.02 o 
   1   4   5       28.60       37.07      6.94 o 
   2   4   5     2202.08     2256.53     41.51 o 
   3   4   5      140.92      160.23      7.96 o 
   4   4   5       82.21       67.95      6.25 o 
   5   4   5        0.92        2.79      7.72 o 
   6   4   5      553.21      519.52     12.77 o 
   7   4   5       86.56      103.87      9.11 o 
   8   4   5        2.78       -2.75      7.33 o 
   9   4   5       23.99       23.68     12.55 o 
  10   4   5        2.85       -7.48     11.24 o 
  11   4   5       13.73        4.91     15.91 o 
  -8   5   5        1.89       -1.46     23.41 o 
  -7   5   5       33.83       33.02     13.89 o 
  -6   5   5        5.84       29.30     11.55 o 
  -5   5   5       74.56       77.67     10.87 o 
  -4   5   5        4.57        4.05      8.07 o 
  -3   5   5      188.38      199.87      7.64 o 
  -2   5   5      558.16      549.18     12.95 o 
  -1   5   5        2.20        4.46      6.00 o 
   0   5   5     1319.85     1308.96     27.05 o 
   1   5   5      285.34      315.21     10.13 o 
   2   5   5      743.54      739.61     12.50 o 
   3   5   5       33.47       44.71      6.46 o 
   4   5   5      354.10      341.07     13.04 o 
   5   5   5        9.11       15.21      6.47 o 
   6   5   5      250.29      258.61      7.82 o 
   7   5   5      229.47      229.88      8.10 o 
   8   5   5        0.93        0.72      7.70 o 
   9   5   5       18.77       27.94      9.17 o 
  10   5   5        2.48        0.46     11.27 o 
  11   5   5       15.24       24.08     14.54 o 
  -7   6   5        9.33       22.04     21.09 o 
  -6   6   5       22.55       20.62     13.26 o 
  -5   6   5       20.81       36.18     15.78 o 
  -4   6   5       77.29       74.28      8.55 o 
  -3   6   5       59.09       58.83      8.22 o 
  -2   6   5      682.18      672.74     14.17 o 
  -1   6   5       28.42       36.81      7.71 o 
   0   6   5      494.02      509.36     36.65 o 
   1   6   5     1227.75     1269.97     43.35 o 
   2   6   5      254.99      238.31      7.64 o 
   3   6   5       43.48       35.00      6.71 o 
   4   6   5      285.50      273.41      8.47 o 
   5   6   5       39.89       32.38      6.15 o 
   6   6   5       56.32       71.35     19.28 o 
   7   6   5      158.12      164.18      8.51 o 
   8   6   5        0.07        8.56      7.71 o 
   9   6   5        9.88       11.10     10.05 o 
  10   6   5        7.47       13.79     11.48 o 
  11   6   5        1.99        2.38     12.09 o 
  -7   7   5        7.62       -4.66     23.53 o 
  -6   7   5       16.73       23.59     14.54 o 
  -5   7   5        4.45        2.96     12.16 o 
  -4   7   5      112.27      116.21     11.14 o 
  -3   7   5        0.99       -1.92     10.34 o 
  -2   7   5      275.90      273.32     11.03 o 
  -1   7   5      152.26      154.01     10.20 o 
   0   7   5      293.21      316.93     17.63 o 
   1   7   5      215.07      199.97      8.53 o 
   2   7   5      105.43       96.13      6.95 o 
   3   7   5      824.65      814.69     30.07 o 
   4   7   5      237.52      237.92     10.48 o 
   5   7   5      594.81      579.03      8.59 o 
   6   7   5       82.83       86.08      6.64 o 
   7   7   5       16.88        3.61      7.47 o 
   8   7   5      110.42       97.70      8.58 o 
   9   7   5       34.12       40.20     10.67 o 
  10   7   5       20.77       31.98     11.97 o 
  -6   8   5       17.72        6.61     22.59 o 
  -5   8   5        4.70       26.97     18.79 o 
  -4   8   5        1.46        6.55      9.41 o 
  -3   8   5       56.30       80.34     15.68 o 
  -2   8   5      170.02      166.98     22.51 o 
  -1   8   5      112.42      113.07     18.35 o 
   0   8   5       81.50       90.17     10.58 o 
   1   8   5      254.99      244.35      7.97 o 
   2   8   5       42.08       49.13      7.97 o 
   3   8   5      133.64      123.12      7.43 o 
   4   8   5        4.76        7.31      7.07 o 
   5   8   5      179.91      163.37      7.31 o 
   6   8   5       42.24       34.66      7.33 o 
   7   8   5       46.86       60.42      9.09 o 
   8   8   5       13.67       27.99     10.64 o 
   9   8   5        0.08       26.54      9.89 o 
  10   8   5       52.34       50.83     11.98 o 
  -6   9   5       25.15       60.83     17.63 o 
  -5   9   5       17.36       35.46     12.34 o 
  -4   9   5        3.07       -2.36      9.32 o 
  -3   9   5       58.70       74.60      8.55 o 
  -2   9   5       10.99       11.71     12.22 o 
  -1   9   5       72.45       79.85     10.46 o 
   0   9   5       18.47       17.21     10.28 o 
   1   9   5      299.69      292.42     10.31 o 
   2   9   5       15.12       19.68      8.20 o 
   3   9   5      247.43      267.66     10.31 o 
   4   9   5      376.57      382.84     18.22 o 
   5   9   5       23.65       23.54      7.78 o 
   6   9   5       11.88       33.94      8.82 o 
   7   9   5        2.77       16.65      7.25 o 
   8   9   5        8.16        8.47      9.04 o 
   9   9   5        3.93       17.91     10.64 o 
  10   9   5       20.83       27.45     10.63 o 
  -5  10   5        1.47       -9.04     11.49 o 
  -4  10   5        0.32       -1.08     10.56 o 
  -3  10   5       42.35       60.23     10.51 o 
  -2  10   5       26.38       20.87      8.67 o 
  -1  10   5      195.11      198.32     20.83 o 
   0  10   5        8.87        4.81     10.82 o 
   1  10   5       81.13       81.56     12.63 o 
   2  10   5       22.03       20.12      7.55 o 
   3  10   5      161.87      162.14     12.62 o 
   4  10   5      130.76      125.48      7.31 o 
   5  10   5       18.06       25.14      7.77 o 
   6  10   5      137.09      142.10      9.22 o 
   7  10   5        0.94        9.87      8.44 o 
   8  10   5       39.57       41.19      9.56 o 
   9  10   5       12.85        6.43     11.92 o 
  10  10   5        2.53        4.22     15.08 o 
  -4  11   5        7.56       10.63     12.30 o 
  -3  11   5       12.15        8.12     10.75 o 
  -2  11   5        9.26       40.10     10.68 o 
  -1  11   5       19.04       18.47     12.66 o 
   0  11   5       36.05       59.21     11.73 o 
   1  11   5       46.14       32.32     12.01 o 
   2  11   5       61.60       50.35     13.65 o 
   3  11   5        2.37        6.42      9.61 o 
   4  11   5        8.68        2.85      8.23 o 
   5  11   5        0.02        3.10      7.48 o 
   6  11   5       27.31       34.50      8.70 o 
   7  11   5        7.04       18.10     13.11 o 
   8  11   5       41.18       46.01     12.14 o 
   9  11   5        6.81       12.14     11.48 o 
  -2  12   5       21.81       24.96     12.45 o 
  -1  12   5        6.11       13.60     11.01 o 
   0  12   5       28.91       30.41     13.05 o 
   1  12   5        4.58       18.42     13.01 o 
   2  12   5       59.91       58.79     12.99 o 
   3  12   5       11.20       11.37     12.59 o 
   4  12   5       21.36       26.93      9.49 o 
   5  12   5        9.16       -0.71      8.18 o 
   6  12   5        5.60        8.22      9.64 o 
   7  12   5       46.94       58.37     11.66 o 
   8  12   5        0.74       25.45     10.98 o 
  -1  13   5        0.11      -13.40     13.40 o 
   0  13   5       24.43       32.38     15.43 o 
   1  13   5        5.84       14.31     19.36 o 
   2  13   5        9.62       21.96     13.10 o 
   3  13   5        2.16      -10.89     14.73 o 
   4  13   5       16.66       16.99     10.62 o 
   5  13   5        8.92       39.01     12.70 o 
   6  13   5        6.51        4.45     12.71 o 
   7  13   5       38.98       46.54     11.79 o 
   2  14   5        0.43        0.86     16.91 o 
   3  14   5        8.10       23.92     15.72 o 
   4  14   5        0.18       -6.74     16.23 o 
   5  14   5       28.98       50.19     11.00 o 
  -5 -10   6        4.37       -6.07     22.30 o 
  -4 -10   6        3.31       18.15     15.10 o 
  -3 -10   6        5.48       12.75     14.06 o 
  -2 -10   6       15.49       14.86     22.08 o 
  -1 -10   6       36.79       52.80     22.11 o 
   0 -10   6        1.16       30.84     20.31 o 
   1 -10   6        3.61        6.10     14.86 o 
  -6  -9   6       13.76       32.32     15.24 o 
  -5  -9   6        0.86        9.65     20.13 o 
  -4  -9   6        2.73       11.49     13.67 o 
  -3  -9   6       74.44       73.14     15.45 o 
  -2  -9   6        5.83       -1.68     20.93 o 
  -1  -9   6       49.83       51.35     18.39 o 
   0  -9   6        0.82       30.99     20.50 o 
   1  -9   6       14.71        4.00     13.79 o 
   2  -9   6        2.66       -9.70     14.44 o 
   3  -9   6        0.46      -13.85     15.34 o 
  -7  -8   6       26.09       24.69     13.19 o 
  -6  -8   6        7.33       15.59     19.17 o 
  -5  -8   6        0.57       -2.19     10.83 o 
  -4  -8   6        0.78       -4.80     13.30 o 
  -3  -8   6       92.04       97.56     10.54 o 
  -2  -8   6       28.04       39.14     12.04 o 
  -1  -8   6       48.89       61.14     17.82 o 
   0  -8   6        3.72        6.21     17.95 o 
   1  -8   6       40.56       35.01     13.54 o 
   2  -8   6       18.06        8.69     13.20 o 
   3  -8   6        0.10        5.97     14.18 o 
   4  -8   6        8.50       16.67     13.49 o 
  -8  -7   6        0.95       -3.59     16.37 o 
  -7  -7   6       86.91       87.19     14.18 o 
  -6  -7   6       24.32       36.98     12.41 o 
  -5  -7   6       44.77       52.92     12.86 o 
  -4  -7   6       44.46       54.97     11.79 o 
  -3  -7   6       95.86      101.04     11.61 o 
  -2  -7   6      160.70      163.18     17.87 o 
  -1  -7   6       34.09       20.98     18.45 o 
   0  -7   6        1.22       -4.66     16.66 o 
   1  -7   6       30.64       16.29     16.75 o 
   2  -7   6       84.46       99.79     13.16 o 
   3  -7   6        0.26        2.15     20.60 o 
   4  -7   6        7.37        9.33     13.29 o 
   5  -7   6       11.27       13.98     12.86 o 
  -8  -6   6        0.19       -4.96     15.59 o 
  -7  -6   6        1.39       17.52     13.69 o 
  -6  -6   6       37.18       36.76     12.42 o 
  -5  -6   6      303.01      286.18     12.27 o 
  -4  -6   6       13.73       15.36     11.76 o 
  -3  -6   6       33.03       44.02     10.93 o 
  -2  -6   6       36.47       33.38     10.60 o 
  -1  -6   6        0.89       -9.31     10.89 o 
   0  -6   6      279.76      249.83     17.32 o 
   1  -6   6       35.33       38.95     14.45 o 
   2  -6   6       55.32       58.79     11.72 o 
   3  -6   6        7.82        2.99     12.05 o 
   4  -6   6       28.82       25.23     14.57 o 
   5  -6   6       12.98       19.79     11.90 o 
   6  -6   6        0.13       -4.22     14.39 o 
  -9  -5   6       29.52       21.09     14.05 o 
  -8  -5   6        0.40       16.38     13.64 o 
  -7  -5   6       30.22       28.55     12.77 o 
  -6  -5   6       60.77       75.52     12.40 o 
  -5  -5   6        3.27        7.55     10.71 o 
  -4  -5   6      715.17      672.21     12.91 o 
  -3  -5   6        0.17       -6.50     10.15 o 
  -2  -5   6        1.06        0.62     10.15 o 
  -1  -5   6       48.09       55.50     16.43 o 
   0  -5   6      227.72      243.90     16.16 o 
   1  -5   6       79.76       78.00     15.52 o 
   2  -5   6       97.48       88.42     11.03 o 
   3  -5   6       14.71       19.57     11.20 o 
   4  -5   6        5.50       10.65     11.31 o 
   5  -5   6       61.30       60.57     11.28 o 
   6  -5   6        0.45       15.48     20.28 o 
   7  -5   6        4.74       12.60     20.02 o 
  -9  -4   6       16.90        6.54     15.16 o 
  -8  -4   6        3.93       19.17     14.19 o 
  -7  -4   6       14.98       26.81     15.51 o 
  -6  -4   6       77.44       86.88     11.08 o 
  -5  -4   6       27.14       39.15     10.00 o 
  -4  -4   6      906.23      911.01     12.73 o 
  -3  -4   6       10.57       16.77     10.18 o 
  -2  -4   6      229.42      198.44     16.95 o 
  -1  -4   6       97.60       87.17     10.51 o 
   0  -4   6      104.69       84.31     14.84 o 
   1  -4   6      273.15      265.05     16.30 o 
   2  -4   6       12.04        8.10     10.36 o 
   3  -4   6       53.82       60.97     11.43 o 
   4  -4   6       16.29       32.75     10.03 o 
   5  -4   6      127.33      128.33     14.96 o 
   6  -4   6       27.29       49.51     18.03 o 
   7  -4   6        5.54        4.31     20.57 o 
   8  -4   6        0.70        4.46     21.13 o 
  -9  -3   6        1.50       24.71     15.79 o 
  -8  -3   6       45.40       56.31     12.68 o 
  -7  -3   6        0.05       -2.76     11.77 o 
  -6  -3   6       97.46      110.52     10.88 o 
  -5  -3   6        9.39       13.85      9.96 o 
  -4  -3   6       18.32       31.25      9.35 o 
  -3  -3   6        0.71        4.00      9.39 o 
  -2  -3   6     1571.61     1485.59     54.18 o 
  -1  -3   6      452.67      432.77     22.36 o 
   0  -3   6       48.51       33.55     14.63 o 
   1  -3   6      195.62      185.41     16.32 o 
   2  -3   6       59.35       58.84     10.45 o 
   3  -3   6       80.80       72.20     10.67 o 
   4  -3   6        7.54        7.46     10.79 o 
   5  -3   6      159.83      154.10     17.34 o 
   6  -3   6        7.68       21.89     17.06 o 
   7  -3   6        8.26       13.96     18.49 o 
   8  -3   6       11.85       14.08     21.21 o 
  -9  -2   6        0.88       11.00      9.83 o 
  -8  -2   6       13.47       10.51     10.21 o 
  -7  -2   6       26.34       26.51     10.57 o 
  -6  -2   6      329.45      306.07     11.30 o 
  -5  -2   6      160.50      169.35     10.29 o 
  -4  -2   6      234.99      218.91     10.17 o 
  -3  -2   6       84.12       90.50      9.87 o 
  -2  -2   6      157.44      170.64     10.82 o 
  -1  -2   6     1105.73     1068.31     53.82 o 
   0  -2   6      172.50      185.89     17.59 o 
   1  -2   6       99.15       85.84     12.38 o 
   2  -2   6       42.83       24.68     10.47 o 
   3  -2   6      201.74      207.70     19.22 o 
   4  -2   6      151.52      155.35     11.55 o 
   5  -2   6        0.24        0.86     15.35 o 
   6  -2   6       78.04       68.62     15.89 o 
   7  -2   6       75.07       56.38     16.70 o 
   8  -2   6        4.48      -15.24     17.76 o 
   9  -2   6        4.97       -1.59     23.20 o 
  -9  -1   6        0.48       -8.98     11.06 o 
  -8  -1   6       15.83       19.31     10.46 o 
  -7  -1   6       58.46       63.16      9.41 o 
  -6  -1   6      127.54      135.45      9.96 o 
  -5  -1   6       45.56       70.07     23.78 o 
  -4  -1   6      460.70      434.24     11.09 o 
  -3  -1   6      587.93      554.02     13.90 o 
  -2  -1   6       23.55       24.43     11.19 o 
  -1  -1   6     1628.27     1628.06     20.29 o 
   0  -1   6      518.67      550.11     25.90 o 
   1  -1   6       66.10       47.15     13.21 o 
   2  -1   6      869.72      893.35     33.18 o 
   3  -1   6      346.38      385.72     13.02 o 
   4  -1   6      170.49      173.85     11.45 o 
   5  -1   6        5.11       15.23      9.81 o 
   6  -1   6       38.38       45.66     10.89 o 
   7  -1   6        0.37       13.57     11.33 o 
   8  -1   6       82.67       76.58     23.53 o 
   9  -1   6        3.36        0.90     13.69 o 
  -9   0   6        1.98       -3.62     10.81 o 
  -8   0   6       14.83       23.29     13.26 o 
  -7   0   6      121.22      118.78      8.30 o 
  -6   0   6        5.98        7.27      8.67 o 
  -5   0   6      249.80      258.69     11.27 o 
  -4   0   6       24.20       40.83      6.91 o 
  -3   0   6      390.67      370.44     11.25 o 
  -2   0   6       24.21       16.89     10.08 o 
  -1   0   6      249.67      222.82      9.06 o 
   0   0   6       31.87       62.43     13.68 o 
   1   0   6      106.74      108.77      9.97 o 
   2   0   6     2824.26     3066.38    163.18 o 
   3   0   6       40.48       40.45      8.42 o 
   4   0   6      243.87      239.76      9.71 o 
   5   0   6        7.60       15.83      9.58 o 
   6   0   6       44.87       40.89     10.01 o 
   7   0   6       12.71       13.53     10.77 o 
   8   0   6       54.65       52.35     10.63 o 
   9   0   6        6.96        9.97     14.37 o 
  10   0   6        0.02        2.06     15.51 o 
  -9   1   6       18.86       18.57     12.57 o 
  -8   1   6       18.40       24.53      9.30 o 
  -7   1   6       78.16       92.20     10.04 o 
  -6   1   6        8.09       12.04      9.90 o 
  -5   1   6      422.78      431.07     13.37 o 
  -4   1   6       69.19       76.68      6.54 o 
  -3   1   6      484.59      466.20      8.24 o 
  -2   1   6      180.21      164.07      8.08 o 
  -1   1   6      102.93      146.79     12.88 o 
   0   1   6      802.20      736.98     31.19 o 
   1   1   6        0.66        6.33      9.73 o 
   2   1   6     1847.30     1881.97     69.19 o 
   3   1   6      205.00      215.77     10.91 o 
   4   1   6      829.50      809.10     20.00 o 
   5   1   6        2.47        3.21      9.56 o 
   6   1   6       29.21       31.27      9.85 o 
   7   1   6      103.82       88.40     10.67 o 
   8   1   6        2.42       -6.91     11.71 o 
   9   1   6       15.28        4.33     11.15 o 
  10   1   6        4.72        8.57     14.38 o 
  -9   2   6       23.53       28.86     12.62 o 
  -8   2   6        0.08       14.04     14.63 o 
  -7   2   6      226.39      231.61     10.13 o 
  -6   2   6        0.90        8.82      8.19 o 
  -5   2   6        0.70        6.42      8.30 o 
  -4   2   6      463.76      440.20     10.83 o 
  -3   2   6      117.37      123.18      6.51 o 
  -2   2   6      514.79      490.72     19.36 o 
  -1   2   6      940.80     1065.55     49.22 o 
   0   2   6      302.65      257.93      7.53 o 
   1   2   6      705.86      785.25     24.72 o 
   2   2   6     1678.01     1712.80     35.24 o 
   3   2   6      429.52      401.18      9.96 o 
   4   2   6      318.56      321.02      8.26 o 
   5   2   6      242.72      255.03     11.30 o 
   6   2   6       69.26       66.75      8.82 o 
   7   2   6       97.64      102.00     12.65 o 
   8   2   6       15.54       15.97      9.35 o 
   9   2   6        1.84       -5.33     12.62 o 
  10   2   6        2.76       -3.18     14.16 o 
  -8   3   6        7.77       29.42     11.66 o 
  -7   3   6      120.12      124.06     10.11 o 
  -6   3   6       87.11       78.86      9.26 o 
  -5   3   6       47.18       40.68      7.54 o 
  -4   3   6      205.65      214.44     13.84 o 
  -3   3   6       34.12       38.66      9.39 o 
  -2   3   6      225.02      208.87     20.28 o 
  -1   3   6      218.44      232.70      7.52 o 
   0   3   6      498.35      491.06     20.98 o 
   1   3   6      128.45      125.02      7.26 o 
   2   3   6      917.01      931.77     23.50 o 
   3   3   6     1486.60     1546.89     35.53 o 
   4   3   6      277.61      258.73     10.38 o 
   5   3   6      317.26      309.12     12.91 o 
   6   3   6       16.18       14.24      7.88 o 
   7   3   6       54.02       59.99      8.77 o 
   8   3   6       13.08       17.08      9.71 o 
   9   3   6        5.43        5.85      8.75 o 
  10   3   6        7.95        3.49     11.45 o 
  -8   4   6       23.58       23.66     13.13 o 
  -7   4   6       23.16       24.97     12.37 o 
  -6   4   6       56.12       46.30     11.45 o 
  -5   4   6       86.71       79.76     10.77 o 
  -4   4   6       78.01       69.76      9.88 o 
  -3   4   6      407.31      394.04     17.55 o 
  -2   4   6      586.64      554.45      8.36 o 
  -1   4   6      934.32      926.48     22.96 o 
   0   4   6      415.03      424.69      9.12 o 
   1   4   6       10.16        7.84      6.73 o 
   2   4   6      289.96      306.52      7.37 o 
   3   4   6     1550.25     1615.79     23.98 o 
   4   4   6        0.45        2.07      7.44 o 
   5   4   6      433.96      426.31      8.26 o 
   6   4   6       56.72       57.48      7.63 o 
   7   4   6       14.30       19.84      7.21 o 
   8   4   6       14.58       30.61      9.02 o 
   9   4   6        4.29       17.14     10.60 o 
  10   4   6       17.62       27.71     13.18 o 
  -8   5   6       11.88        8.23     14.25 o 
  -7   5   6        8.10       10.85     13.86 o 
  -6   5   6       27.57       37.21     12.45 o 
  -5   5   6        3.00        1.48     10.42 o 
  -4   5   6      569.48      555.54     16.32 o 
  -3   5   6        5.27        6.10      6.34 o 
  -2   5   6       45.02       37.74      8.28 o 
  -1   5   6     1510.05     1482.18     53.64 o 
   0   5   6       67.57       67.24      7.78 o 
   1   5   6      895.67      919.36     10.06 o 
   2   5   6        0.28        6.65      6.45 o 
   3   5   6      276.85      248.31     11.18 o 
   4   5   6       29.16       24.26      5.93 o 
   5   5   6      153.76      155.09      8.15 o 
   6   5   6      136.35      136.52      9.05 o 
   7   5   6        3.32        3.70      8.37 o 
   8   5   6       42.48       47.38      9.32 o 
   9   5   6        0.73       13.48      9.63 o 
  10   5   6        7.59        6.50      9.60 o 
  -7   6   6        0.08       19.14     14.44 o 
  -6   6   6       16.70       27.78     13.79 o 
  -5   6   6       13.61       25.82      9.78 o 
  -4   6   6       93.17      105.10      8.91 o 
  -3   6   6      258.48      236.57      7.63 o 
  -2   6   6       16.71       13.46      8.10 o 
  -1   6   6      696.65      690.97     18.24 o 
   0   6   6       55.37       50.60      6.82 o 
   1   6   6     1572.61     1570.54     25.77 o 
   2   6   6      769.39      816.28     33.18 o 
   3   6   6       38.06       40.48      7.42 o 
   4   6   6       67.21       64.93      6.89 o 
   5   6   6      204.10      197.67      7.26 o 
   6   6   6       47.03       71.66      8.52 o 
   7   6   6       57.45       50.40      7.65 o 
   8   6   6      159.81      168.68      9.39 o 
   9   6   6        3.56        3.95     10.40 o 
  10   6   6       13.81       23.47     11.83 o 
  -7   7   6        0.32       42.50     20.93 o 
  -6   7   6        3.18      -16.34     21.23 o 
  -5   7   6       75.89      114.05     18.30 o 
  -4   7   6       23.03       17.31      9.48 o 
  -3   7   6      104.07       88.56      8.64 o 
  -2   7   6       13.67        3.09      8.18 o 
  -1   7   6      400.25      404.17     14.49 o 
   0   7   6       93.70       77.55      8.55 o 
   1   7   6      317.28      315.97      8.13 o 
   2   7   6      207.82      203.17      9.56 o 
   3   7   6        0.24        3.60      6.59 o 
   4   7   6      141.38      142.77      6.53 o 
   5   7   6      120.67      111.54      7.44 o 
   6   7   6      104.32      104.42      8.45 o 
   7   7   6       26.51       50.21     10.07 o 
   8   7   6       50.65       54.37      8.38 o 
   9   7   6       31.73       27.55     10.53 o 
  10   7   6       20.83       23.38     11.76 o 
  -6   8   6        3.59       24.26     20.79 o 
  -5   8   6       44.85       57.10     14.72 o 
  -4   8   6       15.81       27.29     10.08 o 
  -3   8   6       16.06       31.78      7.88 o 
  -2   8   6       18.20       23.46      8.80 o 
  -1   8   6      401.70      392.90      9.92 o 
   0   8   6      728.61      742.11     25.25 o 
   1   8   6        3.93       13.27      7.87 o 
   2   8   6       25.34       27.17      8.33 o 
   3   8   6       29.07       30.87      6.50 o 
   4   8   6      224.75      212.53     12.94 o 
   5   8   6       20.06       35.99      8.03 o 
   6   8   6       28.97       32.18      7.58 o 
   7   8   6        8.13        5.13      7.77 o 
   8   8   6        0.15       -1.25      9.60 o 
   9   8   6       74.55       73.76      9.30 o 
  10   8   6        3.47       18.69     10.18 o 
  -5   9   6       21.69       30.95     15.85 o 
  -4   9   6       16.86       30.68     10.84 o 
  -3   9   6        3.96        7.27      8.22 o 
  -2   9   6       92.08       72.42      7.57 o 
  -1   9   6      164.52      155.74     26.57 o 
   0   9   6      239.50      225.86     17.52 o 
   1   9   6        4.18       17.94     10.23 o 
   2   9   6      109.82      108.03      8.60 o 
   3   9   6       18.88       22.88      6.97 o 
   4   9   6      189.03      179.10     14.34 o 
   5   9   6      502.79      465.90     15.48 o 
   6   9   6        4.43       19.33      7.95 o 
   7   9   6       56.75       73.84      9.63 o 
   8   9   6        6.23       -3.58     11.42 o 
   9   9   6       18.21       29.67     10.41 o 
  10   9   6        9.84       11.96     12.25 o 
  -5  10   6        8.02       19.38     18.64 o 
  -4  10   6        0.26       -0.09     10.78 o 
  -3  10   6       10.34       19.44     13.59 o 
  -2  10   6       51.78       63.31      9.27 o 
  -1  10   6       24.04       31.34      7.56 o 
   0  10   6      110.97      100.48      9.50 o 
   1  10   6        1.84        6.27     14.07 o 
   2  10   6       41.52       34.89     10.84 o 
   3  10   6        8.35        6.27      9.46 o 
   4  10   6       58.17       56.47      7.62 o 
   5  10   6       75.24       88.57      8.10 o 
   6  10   6        0.06       -8.33      9.13 o 
   7  10   6       69.55       66.10      9.80 o 
   8  10   6        0.54       21.48     10.64 o 
   9  10   6       26.21       52.88     11.35 o 
  -4  11   6        5.58       24.14     18.77 o 
  -3  11   6        0.00        2.87     11.38 o 
  -2  11   6       49.85       68.19      9.94 o 
  -1  11   6       22.71       29.75     10.53 o 
   0  11   6       23.68       47.67     10.31 o 
   1  11   6        6.43       13.44     11.35 o 
   2  11   6       93.78       89.61      9.60 o 
   3  11   6      184.53      184.61      9.19 o 
   4  11   6       73.12       91.69      7.59 o 
   5  11   6       12.00       34.71     12.73 o 
   6  11   6        7.03        9.87      9.89 o 
   7  11   6       24.52       33.04      8.86 o 
   8  11   6        9.43       17.61     10.15 o 
   9  11   6        6.10        6.45     11.68 o 
  -2  12   6        2.62        3.90     13.09 o 
  -1  12   6       10.82       25.43      9.99 o 
   0  12   6        2.80        3.49     13.70 o 
   1  12   6       42.99       42.95     11.37 o 
   2  12   6       74.74       58.39     11.16 o 
   3  12   6       86.23       83.02     20.36 o 
   4  12   6       36.93       36.16      8.14 o 
   5  12   6       31.29       36.51     14.49 o 
   6  12   6       10.15       22.74      9.98 o 
   7  12   6       12.72       33.99     13.70 o 
   8  12   6       31.82       41.45     11.84 o 
  -1  13   6        1.18       -0.90     13.56 o 
   0  13   6        0.03        3.49     14.56 o 
   1  13   6       30.78       22.92     13.16 o 
   2  13   6       13.72       29.97     14.47 o 
   3  13   6        4.79        6.94     12.94 o 
   4  13   6        5.68       16.27     10.27 o 
   5  13   6       10.41       11.46      9.81 o 
   6  13   6        4.99       -7.83     11.12 o 
   7  13   6        4.77       10.71     10.43 o 
   2  14   6       18.09       22.56     20.26 o 
   3  14   6        0.05       20.12     21.33 o 
   4  14   6        9.08        5.91     13.64 o 
   5  14   6        1.09       17.61     13.29 o 
  -2 -10   7       12.93       11.82     24.22 o 
  -1 -10   7        6.90       20.67     25.71 o 
  -5  -9   7        1.71       -3.15     15.51 o 
  -4  -9   7        8.54       19.55     14.64 o 
  -3  -9   7        5.40       22.44     14.88 o 
  -2  -9   7       31.87       44.56     21.39 o 
  -1  -9   7        6.99        0.76     21.27 o 
   0  -9   7       34.76       27.17     21.52 o 
   1  -9   7        1.63       17.83     15.96 o 
   2  -9   7        0.87       15.55     15.79 o 
  -6  -8   7       17.77       13.32     15.80 o 
  -5  -8   7        0.86       16.81     13.69 o 
  -4  -8   7       11.27       12.68     14.13 o 
  -3  -8   7        0.70       13.08     14.31 o 
  -2  -8   7       90.71       91.78     19.51 o 
  -1  -8   7        0.25        4.99     18.94 o 
   0  -8   7       27.99       25.65     19.40 o 
   1  -8   7       24.54       22.72     14.02 o 
   2  -8   7        8.81       -2.97     14.48 o 
   3  -8   7        4.56        8.03     15.24 o 
   4  -8   7        1.24       21.17     16.11 o 
  -7  -7   7        0.90       -2.29     14.25 o 
  -6  -7   7       25.78       30.80     13.58 o 
  -5  -7   7        3.44       -0.19     13.19 o 
  -4  -7   7       77.84       72.20     13.27 o 
  -3  -7   7        0.96        2.08     13.61 o 
  -2  -7   7       54.00       51.91     11.96 o 
  -1  -7   7       54.70       59.67     17.38 o 
   0  -7   7       42.81       45.61     19.16 o 
   1  -7   7       26.93       32.57     18.68 o 
   2  -7   7        5.37        8.01     15.56 o 
   3  -7   7       33.72       39.41     13.94 o 
   4  -7   7        1.88        0.81     15.49 o 
   5  -7   7        0.12        2.11     13.78 o 
  -8  -6   7       22.49       41.93     15.32 o 
  -7  -6   7        3.54        7.82     13.73 o 
  -6  -6   7        3.44       19.56     15.03 o 
  -5  -6   7       25.02       23.64     12.25 o 
  -4  -6   7      234.65      237.23     16.05 o 
  -3  -6   7       44.01       55.26     16.13 o 
  -2  -6   7       40.33       49.95     11.72 o 
  -1  -6   7       12.55       17.32     16.39 o 
   0  -6   7        2.20        1.47     16.30 o 
   1  -6   7      127.72      105.42     12.16 o 
   2  -6   7        0.26        7.29     12.15 o 
   3  -6   7       29.95       60.80     12.92 o 
   4  -6   7       10.03       14.47     11.40 o 
   5  -6   7        1.79        8.42     12.27 o 
   6  -6   7        4.45        4.72     15.40 o 
  -8  -5   7       39.43       82.33     14.28 o 
  -7  -5   7        4.46       17.04     12.31 o 
  -6  -5   7       12.25       36.83     12.10 o 
  -5  -5   7      304.54      283.63     12.45 o 
  -4  -5   7      273.82      267.84     26.65 o 
  -3  -5   7      165.71      155.53     16.15 o 
  -2  -5   7        0.25       -0.34     10.68 o 
  -1  -5   7        5.66       14.30     11.61 o 
   0  -5   7       28.94       29.17     17.48 o 
   1  -5   7      276.70      275.14     12.93 o 
   2  -5   7        3.75        8.89     11.38 o 
   3  -5   7       22.54       27.10     13.08 o 
   4  -5   7       43.18       51.57     10.57 o 
   5  -5   7        3.77        8.38     11.86 o 
   6  -5   7       19.53       27.67     17.69 o 
   7  -5   7        2.04       10.81     16.63 o 
  -8  -4   7       23.03       35.26     14.24 o 
  -7  -4   7        2.40        3.01     12.95 o 
  -6  -4   7       51.59       56.30     10.29 o 
  -5  -4   7      124.59      136.66     11.87 o 
  -4  -4   7       30.35       31.86     10.95 o 
  -3  -4   7      801.03      784.82     26.12 o 
  -2  -4   7      151.46      144.55     11.10 o 
  -1  -4   7       10.93       20.21     11.76 o 
   0  -4   7       48.21       52.16     15.23 o 
   1  -4   7       12.76       19.52     12.41 o 
   2  -4   7      109.93      101.47     12.64 o 
   3  -4   7       77.33       86.32     11.77 o 
   4  -4   7       79.12       88.72     10.92 o 
   5  -4   7        1.25        5.33     11.81 o 
   6  -4   7       63.00       78.47     18.23 o 
   7  -4   7        7.03       29.34     19.49 o 
  -9  -3   7       14.66       34.01     13.58 o 
  -8  -3   7        6.83        1.35     27.51 o 
  -7  -3   7       97.48      101.77     11.05 o 
  -6  -3   7       12.89       15.49     11.29 o 
  -5  -3   7      468.60      461.21     12.58 o 
  -4  -3   7       88.77       80.19     10.08 o 
  -3  -3   7        3.44       -4.74     10.14 o 
  -2  -3   7       41.33       36.90     10.08 o 
  -1  -3   7      294.77      288.65     17.97 o 
   0  -3   7      182.34      172.47     18.08 o 
   1  -3   7        6.85       -0.91     11.91 o 
   2  -3   7      106.85      109.99     12.11 o 
   3  -3   7       10.74       16.03      9.52 o 
   4  -3   7      180.92      168.95     11.54 o 
   5  -3   7        9.09       18.10     14.25 o 
   6  -3   7       29.29       35.95     18.17 o 
   7  -3   7        4.87       21.29     20.38 o 
   8  -3   7        0.47       16.27     20.18 o 
  -9  -2   7        6.94        2.94     12.45 o 
  -8  -2   7        3.09        6.98     11.11 o 
  -7  -2   7      109.44      105.01     12.52 o 
  -6  -2   7        1.42       -1.79     11.66 o 
  -5  -2   7      359.05      363.09     16.87 o 
  -4  -2   7       93.52       98.96     10.42 o 
  -3  -2   7      142.06      139.71     11.67 o 
  -2  -2   7      555.65      517.19     13.09 o 
  -1  -2   7      124.55      115.14     12.30 o 
   0  -2   7      235.18      226.16     18.97 o 
   1  -2   7       19.97       14.31     12.33 o 
   2  -2   7      213.62      197.90     10.06 o 
   3  -2   7      102.70      113.77      9.59 o 
   4  -2   7      235.38      235.41     18.48 o 
   5  -2   7      114.60      111.25     13.61 o 
   6  -2   7        8.66       31.23     16.55 o 
   7  -2   7        9.58       21.24     18.54 o 
   8  -2   7        0.13       -2.46     18.83 o 
   9  -2   7        5.81       20.00     24.96 o 
  -9  -1   7       14.98       15.67     11.18 o 
  -8  -1   7        4.75        5.67     10.81 o 
  -7  -1   7       64.87       59.86      8.07 o 
  -6  -1   7      199.84      184.09      8.49 o 
  -5  -1   7       31.68       33.07     10.69 o 
  -4  -1   7      105.26       91.50     14.69 o 
  -3  -1   7      418.28      411.83     11.31 o 
  -2  -1   7      748.24      732.20     14.46 o 
  -1  -1   7       37.10       52.06     11.97 o 
   0  -1   7      659.46      620.88     32.64 o 
   1  -1   7      418.35      392.88     14.70 o 
   2  -1   7      164.46      175.87     10.03 o 
   3  -1   7      151.97      150.74     11.25 o 
   4  -1   7       68.53       77.51     10.59 o 
   5  -1   7       44.04       36.09     12.06 o 
   6  -1   7        9.17       22.66     18.05 o 
   7  -1   7       70.31       81.29     16.14 o 
   8  -1   7        0.56        7.43     20.10 o 
   9  -1   7        5.16        6.66     22.27 o 
  -9   0   7        8.44       13.90     12.58 o 
  -8   0   7       29.66       41.56     11.45 o 
  -7   0   7       86.66       87.76      9.02 o 
  -6   0   7      210.41      207.06      8.41 o 
  -5   0   7        0.10       16.09      8.31 o 
  -4   0   7       25.10       35.75      7.65 o 
  -3   0   7        2.05        0.61      6.65 o 
  -2   0   7     1330.94     1289.59     38.56 o 
  -1   0   7      190.00      207.63     10.78 o 
   0   0   7       91.71       72.81     12.82 o 
   1   0   7     1057.16     1092.39     18.38 o 
   2   0   7        4.25        7.89     10.03 o 
   3   0   7      755.02      750.78     50.17 o 
   4   0   7       17.73       24.40      8.11 o 
   5   0   7       12.27       21.95      8.94 o 
   6   0   7        1.51       11.66     10.75 o 
   7   0   7       17.55       26.82     10.87 o 
   8   0   7       30.37       22.05     11.91 o 
   9   0   7       27.45       25.83     14.63 o 
  -9   1   7        9.72       33.60     12.76 o 
  -8   1   7       62.06       78.21     10.94 o 
  -7   1   7        0.20       -8.30      9.33 o 
  -6   1   7       33.69       55.83      9.01 o 
  -5   1   7       84.61       85.63      8.62 o 
  -4   1   7      280.83      291.29     11.28 o 
  -3   1   7      126.26      113.19      7.01 o 
  -2   1   7     1342.61     1327.72     11.91 o 
  -1   1   7      411.27      412.00     12.09 o 
   0   1   7        8.89       11.65      8.65 o 
   1   1   7     1752.32     1819.43     20.92 o 
   2   1   7       32.12       37.64      9.66 o 
   3   1   7      628.74      611.04     20.02 o 
   4   1   7       13.75       11.44      8.84 o 
   5   1   7      206.91      214.98      9.38 o 
   6   1   7        5.87        4.36     10.60 o 
   7   1   7       19.16       17.78     14.04 o 
   8   1   7       27.74       45.72     15.45 o 
   9   1   7        0.54        7.69     13.65 o 
  10   1   7       15.40       18.78     15.82 o 
  -8   2   7       87.35       91.39     12.41 o 
  -7   2   7       12.53       22.46     10.24 o 
  -6   2   7       33.95       48.45      9.12 o 
  -5   2   7       15.72       19.29      6.76 o 
  -4   2   7       59.44       64.63      8.64 o 
  -3   2   7      846.87      800.75     10.39 o 
  -2   2   7       19.49       13.21      9.56 o 
  -1   2   7       86.07       71.67     11.44 o 
   0   2   7       18.09       20.20      8.48 o 
   1   2   7     1844.55     1945.32     57.08 o 
   2   2   7       13.23       14.73      6.28 o 
   3   2   7      505.88      490.76     10.34 o 
   4   2   7      161.21      179.69      8.01 o 
   5   2   7       69.04       70.54      7.96 o 
   6   2   7       50.87       47.68      9.03 o 
   7   2   7       11.29        4.18     10.69 o 
   8   2   7       23.48       28.62     11.80 o 
   9   2   7        3.14       24.43     12.04 o 
  10   2   7       16.85       21.55     15.34 o 
  -8   3   7       27.46       48.40     15.38 o 
  -7   3   7       15.22       34.91     15.79 o 
  -6   3   7      188.06      189.76      8.67 o 
  -5   3   7        6.65        6.72      8.41 o 
  -4   3   7        4.99       -0.58      9.95 o 
  -3   3   7     1427.82     1454.49     65.82 o 
  -2   3   7      121.30      133.61      9.45 o 
  -1   3   7      166.92      140.85      6.95 o 
   0   3   7        1.26       -0.06      6.03 o 
   1   3   7      428.72      436.66     11.35 o 
   2   3   7      399.82      384.75      7.07 o 
   3   3   7      822.27      788.11     24.84 o 
   4   3   7      347.51      333.88     10.40 o 
   5   3   7       11.34        6.14      7.86 o 
   6   3   7      268.00      252.63      9.61 o 
   7   3   7        0.18        2.47      8.93 o 
   8   3   7        1.78        4.72      9.98 o 
   9   3   7        8.67       12.46     16.95 o 
  10   3   7        3.19       -8.67     12.59 o 
  -8   4   7        1.61       19.38     15.46 o 
  -7   4   7       17.78       19.37     13.17 o 
  -6   4   7       47.61       66.99     11.86 o 
  -5   4   7      333.27      303.34     18.11 o 
  -4   4   7       11.09       11.44     10.48 o 
  -3   4   7        3.77        6.94      8.34 o 
  -2   4   7      327.11      324.88     15.06 o 
  -1   4   7      474.91      468.21      9.46 o 
   0   4   7      767.86      792.32     28.73 o 
   1   4   7     1880.68     1915.36     17.53 o 
   2   4   7      118.43      112.46      6.40 o 
   3   4   7       19.28       21.37      6.09 o 
   4   4   7      447.14      431.14      8.55 o 
   5   4   7       15.05       14.06      7.95 o 
   6   4   7      142.39      140.49      8.42 o 
   7   4   7       70.04       80.35      9.26 o 
   8   4   7       14.49        7.30      9.36 o 
   9   4   7       17.20       44.34     11.07 o 
  10   4   7        0.21        9.92     12.56 o 
  -7   5   7       10.99       17.38     14.54 o 
  -6   5   7        0.01       12.32     12.24 o 
  -5   5   7      234.85      224.04     12.18 o 
  -4   5   7      217.19      199.35     13.85 o 
  -3   5   7       21.70       16.53      8.52 o 
  -2   5   7       28.08       16.32      6.89 o 
  -1   5   7      135.74      147.43      7.06 o 
   0   5   7      918.78      931.78     17.78 o 
   1   5   7      275.26      258.38      7.58 o 
   2   5   7      627.43      608.13     13.46 o 
   3   5   7        2.89        8.57      6.51 o 
   4   5   7      180.28      177.73      8.79 o 
   5   5   7      145.19      158.83      8.40 o 
   6   5   7       77.67       79.02      7.06 o 
   7   5   7       80.60       90.83      8.58 o 
   8   5   7        1.70       -4.93      8.03 o 
   9   5   7       35.88       29.01     10.47 o 
  10   5   7        0.48       -6.09     12.89 o 
  -7   6   7        5.65       17.21     21.70 o 
  -6   6   7       22.94       34.92     13.79 o 
  -5   6   7      111.10      119.28     15.31 o 
  -4   6   7       76.09       77.25     11.59 o 
  -3   6   7      112.12      118.96      8.69 o 
  -2   6   7       56.57       66.24      7.48 o 
  -1   6   7       81.04       78.76      7.68 o 
   0   6   7     1139.58     1092.42     22.20 o 
   1   6   7       13.53       26.00      6.42 o 
   2   6   7      422.89      437.95     16.86 o 
   3   6   7       24.17       11.82      6.76 o 
   4   6   7      112.47      120.58      8.14 o 
   5   6   7      145.22      149.00     11.83 o 
   6   6   7        0.89       -4.27      8.06 o 
   7   6   7      114.52      118.65      9.92 o 
   8   6   7        0.42       -1.71      8.18 o 
   9   6   7       27.57       35.29      9.63 o 
  10   6   7        0.04        9.17     10.62 o 
  -6   7   7        8.62       35.52     13.94 o 
  -5   7   7        0.42        9.49     18.28 o 
  -4   7   7       43.07       43.23      9.94 o 
  -3   7   7       23.81       23.56      8.32 o 
  -2   7   7      752.70      769.72     35.77 o 
  -1   7   7       20.64       20.23      6.36 o 
   0   7   7      143.61      143.81     10.99 o 
   1   7   7      129.91      114.85     16.35 o 
   2   7   7       25.34       25.98      5.63 o 
   3   7   7      183.67      172.77      8.09 o 
   4   7   7       70.60       75.69      8.87 o 
   5   7   7      106.88      127.75      8.00 o 
   6   7   7        8.59       14.44      6.57 o 
   7   7   7       47.93       55.07      8.44 o 
   8   7   7       47.00       43.93      9.53 o 
   9   7   7       19.72       21.99      9.59 o 
  10   7   7        0.38        2.42     12.33 o 
  -6   8   7       24.67       38.22     22.58 o 
  -5   8   7        2.79       10.10     20.11 o 
  -4   8   7       41.65       54.78     10.43 o 
  -3   8   7        0.91        2.61      7.65 o 
  -2   8   7      208.14      234.59     22.80 o 
  -1   8   7      151.94      149.94      8.97 o 
   0   8   7      196.48      212.11     10.51 o 
   1   8   7      205.35      202.82     19.14 o 
   2   8   7        0.16        0.98     10.30 o 
   3   8   7      193.78      189.35      7.60 o 
   4   8   7        4.90       13.41      8.36 o 
   5   8   7      128.55      135.80      6.85 o 
   6   8   7       49.96       51.82      7.62 o 
   7   8   7      104.31      100.26      8.38 o 
   8   8   7       18.56       25.84     12.63 o 
   9   8   7        0.20       11.50      8.70 o 
  10   8   7       32.24       34.69     11.07 o 
  -5   9   7        1.05       -8.94     17.01 o 
  -4   9   7       24.36       22.48      9.98 o 
  -3   9   7       55.62       68.33      8.85 o 
  -2   9   7       42.01       46.43     12.44 o 
  -1   9   7      103.85      105.19      9.35 o 
   0   9   7       55.77       68.41     14.12 o 
   1   9   7       81.73       76.07      8.74 o 
   2   9   7       12.60        5.83      8.62 o 
   3   9   7      131.20      139.18      7.74 o 
   4   9   7        1.03       14.18      6.50 o 
   5   9   7       27.37       29.62      7.40 o 
   6   9   7      108.73       88.14      8.15 o 
   7   9   7       39.65       43.08      8.31 o 
   8   9   7       23.73       25.09      9.88 o 
   9   9   7       11.58        9.88      9.77 o 
  10   9   7       13.64       42.27     11.22 o 
  -4  10   7        9.81        4.75     11.34 o 
  -3  10   7       28.35       33.11     13.00 o 
  -2  10   7        7.34       13.45     10.36 o 
  -1  10   7       87.09       80.11     10.14 o 
   0  10   7        0.08        2.53      9.53 o 
   1  10   7       66.97       62.38     11.64 o 
   2  10   7      132.48      119.68      8.30 o 
   3  10   7       53.38       58.35      7.70 o 
   4  10   7       15.76       29.44      7.65 o 
   5  10   7        2.86        5.53      9.11 o 
   6  10   7      103.36       96.26      9.64 o 
   7  10   7        0.35       12.39      9.77 o 
   8  10   7       34.86       43.25     14.25 o 
   9  10   7        2.08       14.47     11.81 o 
  -3  11   7        9.45       -2.72     13.16 o 
  -2  11   7        0.26        0.05      8.65 o 
  -1  11   7       21.45       22.42     10.60 o 
   0  11   7       23.70       13.86     12.76 o 
   1  11   7       85.52       61.30     12.21 o 
   2  11   7       32.52       37.56     11.26 o 
   3  11   7       39.46       32.99      9.71 o 
   4  11   7      148.84      163.35     15.90 o 
   5  11   7        1.78       13.77      8.76 o 
   6  11   7       31.67       37.51      8.91 o 
   7  11   7       19.67       21.41     10.92 o 
   8  11   7       43.49       47.14     11.17 o 
   9  11   7        3.41       17.88     12.34 o 
  -2  12   7        0.36       23.27     12.34 o 
  -1  12   7        8.28       17.88     10.16 o 
   0  12   7       10.80       -0.52     14.86 o 
   1  12   7        3.77       24.46     11.02 o 
   2  12   7       37.93       38.16     16.36 o 
   3  12   7       15.22        8.18     12.59 o 
   4  12   7       36.30       16.80      9.28 o 
   5  12   7        8.35        7.05     10.40 o 
   6  12   7       35.31       42.36      9.08 o 
   7  12   7        4.09       25.01     12.11 o 
   8  12   7        6.29       19.63     13.59 o 
  -1  13   7        0.50       17.01     16.88 o 
   0  13   7       15.78       16.54     12.91 o 
   1  13   7        0.21      -14.53     14.89 o 
   2  13   7       58.56       61.65     12.82 o 
   3  13   7       14.59        0.73     11.90 o 
   4  13   7        7.34       20.10     10.36 o 
   5  13   7       17.71       20.91     10.46 o 
   6  13   7        4.12       -6.66     10.96 o 
   7  13   7        5.82       10.37     11.92 o 
   2  14   7       13.47       39.81     17.28 o 
   3  14   7       26.06        7.01     14.45 o 
   4  14   7       11.62       23.31     33.22 o 
   5  14   7       16.34       21.67     13.55 o 
  -3  -9   8       20.09       39.12     24.20 o 
  -2  -9   8        1.24       -8.90     23.62 o 
  -1  -9   8       24.33       30.18     23.60 o 
   0  -9   8        6.27        4.89     16.87 o 
  -5  -8   8       11.81       13.31     15.38 o 
  -4  -8   8        0.05       -1.40     19.24 o 
  -3  -8   8       47.16       55.22     14.95 o 
  -2  -8   8        4.85        0.35     19.19 o 
  -1  -8   8       27.14       25.46     22.95 o 
   0  -8   8        1.85       -2.42     22.33 o 
   1  -8   8        7.17       30.31     16.25 o 
   2  -8   8        9.65       13.03     16.54 o 
   3  -8   8        4.43        2.16     17.60 o 
  -6  -7   8        2.27       20.69     14.69 o 
  -5  -7   8       14.97       20.96     14.09 o 
  -4  -7   8        0.20       -4.80     13.21 o 
  -3  -7   8       46.88       42.32     13.94 o 
  -2  -7   8        0.06       20.63     18.19 o 
  -1  -7   8       48.02       44.40     18.48 o 
   0  -7   8       13.84       40.61     21.05 o 
   1  -7   8        3.05        8.57     14.39 o 
   2  -7   8       53.11       84.03     15.46 o 
   3  -7   8        1.60        7.84     15.60 o 
   4  -7   8        1.27        6.06     15.51 o 
  -7  -6   8       49.46       65.81     15.22 o 
  -6  -6   8       11.85       32.47     14.42 o 
  -5  -6   8       22.12       12.49     12.92 o 
  -4  -6   8        4.85        6.56     13.05 o 
  -3  -6   8      133.33      138.43     13.99 o 
  -2  -6   8        5.17        8.18     14.67 o 
  -1  -6   8       17.11       18.86     17.35 o 
   0  -6   8       82.44       67.96     20.38 o 
   1  -6   8        0.87       12.44     12.36 o 
   2  -6   8       62.99       66.65     13.05 o 
   3  -6   8       16.27       24.39     14.33 o 
   4  -6   8        5.33        9.12     12.84 o 
   5  -6   8        0.06       -0.95     14.17 o 
  -7  -5   8       29.67       41.83     13.84 o 
  -6  -5   8        6.07       18.00     13.88 o 
  -5  -5   8        9.90       16.91     12.03 o 
  -4  -5   8      110.38      110.71     14.25 o 
  -3  -5   8      226.53      223.71     21.41 o 
  -2  -5   8       23.71       24.05     12.23 o 
  -1  -5   8        4.42       11.90     15.18 o 
   0  -5   8       30.11       32.95     15.79 o 
   1  -5   8       44.58       34.13     12.41 o 
   2  -5   8      176.23      138.15     14.56 o 
   3  -5   8       18.04       23.47     12.89 o 
   4  -5   8        1.77       12.93     10.60 o 
   5  -5   8       15.19       14.39     12.70 o 
   6  -5   8        4.78        5.03     22.59 o 
  -8  -4   8       20.35       27.51     16.55 o 
  -7  -4   8       14.25       37.73     14.20 o 
  -6  -4   8        7.77       -9.56     12.70 o 
  -5  -4   8       32.87       40.29     14.11 o 
  -4  -4   8      151.75      164.40     12.66 o 
  -3  -4   8        0.88        0.74     11.53 o 
  -2  -4   8      160.90      156.71     12.27 o 
  -1  -4   8       19.01       20.00     12.59 o 
   0  -4   8       75.10       70.63     17.90 o 
   1  -4   8       14.71       22.67     11.43 o 
   2  -4   8       10.21       11.21     11.95 o 
   3  -4   8       96.40       92.32     10.39 o 
   4  -4   8       13.92       22.61     10.38 o 
   5  -4   8       33.54       42.94     11.52 o 
   6  -4   8        0.01        1.84     21.53 o 
   7  -4   8        5.97       39.62     23.05 o 
  -8  -3   8       26.83       31.07     11.41 o 
  -7  -3   8       15.52       20.34     12.80 o 
  -6  -3   8       90.39       91.68     10.49 o 
  -5  -3   8      100.20       96.26     11.32 o 
  -4  -3   8      268.27      239.56     20.59 o 
  -3  -3   8      183.59      175.39     12.20 o 
  -2  -3   8      101.49      105.02     11.63 o 
  -1  -3   8       42.74       38.71     13.22 o 
   0  -3   8      107.81      103.33     19.15 o 
   1  -3   8       59.50       59.28     14.12 o 
   2  -3   8        4.93       -5.22     12.94 o 
   3  -3   8      247.56      249.12     11.37 o 
   4  -3   8        3.18        2.88      9.37 o 
   5  -3   8       93.34      104.89     12.07 o 
   6  -3   8       12.92       25.37     18.94 o 
   7  -3   8        0.34        6.53     20.34 o 
   8  -3   8        1.14        4.25     24.25 o 
  -8  -2   8        3.19        5.39     11.75 o 
  -7  -2   8        2.62        5.05      9.43 o 
  -6  -2   8      181.42      185.99     12.76 o 
  -5  -2   8       39.48       50.04     10.91 o 
  -4  -2   8      321.97      344.79     12.67 o 
  -3  -2   8       13.62       16.18     11.93 o 
  -2  -2   8      240.10      231.43     12.72 o 
  -1  -2   8     1171.34     1135.91     44.91 o 
   0  -2   8      429.48      420.47     26.69 o 
   1  -2   8       13.23       15.88     15.95 o 
   2  -2   8        4.30        2.69      9.58 o 
   3  -2   8      115.53      113.46     10.02 o 
   4  -2   8       12.26        8.94      9.86 o 
   5  -2   8      240.51      237.95     14.14 o 
   6  -2   8       50.13       50.98     19.55 o 
   7  -2   8        0.50        3.43     19.67 o 
   8  -2   8        4.51       -6.50     22.23 o 
  -8  -1   8       25.04       17.87     11.62 o 
  -7  -1   8        2.22       -3.22     10.03 o 
  -6  -1   8      188.73      172.21     11.04 o 
  -5  -1   8      252.44      246.59      8.57 o 
  -4  -1   8       29.69       37.95     10.81 o 
  -3  -1   8       26.64       30.30     10.64 o 
  -2  -1   8        1.08        6.50     11.75 o 
  -1  -1   8      455.60      463.90     19.83 o 
   0  -1   8       54.89       61.52      9.94 o 
   1  -1   8      287.90      292.93     14.30 o 
   2  -1   8      172.64      159.72     11.60 o 
   3  -1   8      105.98      113.45     10.42 o 
   4  -1   8       39.19       40.35     12.91 o 
   5  -1   8       46.53       34.46     12.51 o 
   6  -1   8       29.76       17.81     16.88 o 
   7  -1   8        1.31       -1.66     17.38 o 
   8  -1   8       21.81       14.08     20.48 o 
   9  -1   8        0.12        7.89     20.88 o 
  -8   0   8        9.34       15.42     11.52 o 
  -7   0   8        3.84       -0.23     10.49 o 
  -6   0   8      222.37      227.98     11.26 o 
  -5   0   8      266.43      286.23     17.49 o 
  -4   0   8       17.39        9.88      8.27 o 
  -3   0   8       46.56       46.75      6.94 o 
  -2   0   8      110.24      110.00      7.76 o 
  -1   0   8      949.79     1016.11     15.29 o 
   0   0   8      296.02      268.40     10.85 o 
   1   0   8      240.26      248.92     14.72 o 
   2   0   8      326.67      348.47     15.66 o 
   3   0   8      257.18      282.31     19.13 o 
   4   0   8      408.18      426.84     27.42 o 
   5   0   8        7.04        6.05     12.83 o 
   6   0   8        4.69       16.40     11.68 o 
   7   0   8        6.35       -7.47     12.16 o 
   8   0   8       25.08       24.93     13.76 o 
   9   0   8        7.31        6.97     15.49 o 
  -8   1   8        3.23        6.79     11.81 o 
  -7   1   8       76.08       89.85     10.69 o 
  -6   1   8        0.04       11.00     10.40 o 
  -5   1   8        3.06       19.56      8.92 o 
  -4   1   8        0.55       -1.41      7.07 o 
  -3   1   8      276.42      280.05      8.62 o 
  -2   1   8       23.47       28.56      8.04 o 
  -1   1   8      843.29      866.85     43.43 o 
   0   1   8      860.11      841.39     13.55 o 
   1   1   8       15.04       27.63     13.39 o 
   2   1   8      384.06      390.61     15.68 o 
   3   1   8       63.50       52.81      9.18 o 
   4   1   8      330.30      316.01     11.34 o 
   5   1   8        2.02       10.06      8.95 o 
   6   1   8        8.19       11.89     11.05 o 
   7   1   8        5.96        1.89     11.08 o 
   8   1   8       16.65       30.07     12.96 o 
   9   1   8       36.09       41.59     13.21 o 
  -8   2   8       15.22        2.58      9.68 o 
  -7   2   8      144.90      150.02     10.46 o 
  -6   2   8       34.64       32.47      8.92 o 
  -5   2   8        5.65        5.23      7.63 o 
  -4   2   8       26.50       35.23      7.34 o 
  -3   2   8      164.37      169.09      8.40 o 
  -2   2   8      412.95      451.92     22.59 o 
  -1   2   8      117.35      119.41     10.19 o 
   0   2   8     1187.73     1139.20     28.99 o 
   1   2   8       60.02       71.39     12.56 o 
   2   2   8     1075.79     1099.47     18.59 o 
   3   2   8       89.23       85.99      9.03 o 
   4   2   8        0.83        0.69      8.55 o 
   5   2   8       70.29       64.60      9.26 o 
   6   2   8       41.68       50.34     10.67 o 
   7   2   8        7.78       15.18     10.79 o 
   8   2   8        3.12        9.51     11.65 o 
   9   2   8       12.24       17.46     12.86 o 
  10   2   8        5.01       10.25     16.64 o 
  -8   3   8        1.03        9.14     15.29 o 
  -7   3   8       40.76       34.19     14.09 o 
  -6   3   8        7.01        9.13     11.59 o 
  -5   3   8       10.56        5.83     10.90 o 
  -4   3   8       49.05       62.36      9.97 o 
  -3   3   8      171.22      172.95     12.54 o 
  -2   3   8      925.64      891.98     11.25 o 
  -1   3   8       55.95       59.86     11.81 o 
   0   3   8     1351.25     1369.80     37.25 o 
   1   3   8        8.01        5.89      6.18 o 
   2   3   8      765.14      734.63     25.48 o 
   3   3   8      219.96      217.43      6.98 o 
   4   3   8        9.01       10.32      6.15 o 
   5   3   8       78.82       76.20      7.39 o 
   6   3   8       12.77       18.78      8.99 o 
   7   3   8      159.66      160.85      9.72 o 
   8   3   8        8.35       11.05     11.39 o 
   9   3   8        5.22       -1.48     16.30 o 
  10   3   8        2.83       -3.55     15.98 o 
  -7   4   8        5.62        9.65     13.76 o 
  -6   4   8       28.79       35.09     12.14 o 
  -5   4   8        0.18        8.08     10.53 o 
  -4   4   8      227.63      226.50     17.16 o 
  -3   4   8       16.48        6.21      9.93 o 
  -2   4   8      114.47      112.06     10.07 o 
  -1   4   8      296.51      304.65      7.93 o 
   0   4   8      488.88      487.03      8.92 o 
   1   4   8      232.19      218.54      7.30 o 
   2   4   8      609.53      597.57     22.75 o 
   3   4   8      164.26      158.09      7.37 o 
   4   4   8       47.31       53.33      6.38 o 
   5   4   8      119.61      120.87      8.62 o 
   6   4   8        1.53        0.10      8.45 o 
   7   4   8      105.10      113.04      9.29 o 
   8   4   8       34.15       16.59     10.16 o 
   9   4   8        8.80        5.56     10.52 o 
  10   4   8        7.32       -9.22     15.48 o 
  -7   5   8        4.31        4.20     19.30 o 
  -6   5   8       22.41       31.68     12.79 o 
  -5   5   8       13.60       21.16      9.90 o 
  -4   5   8      618.65      609.25     18.07 o 
  -3   5   8       15.31       15.86      8.50 o 
  -2   5   8       15.68       23.10      6.99 o 
  -1   5   8      853.21      918.11     26.77 o 
   0   5   8      147.43      137.98      8.80 o 
   1   5   8      367.08      346.29      9.91 o 
   2   5   8      691.65      698.19     20.96 o 
   3   5   8       27.47       25.44      5.55 o 
   4   5   8      250.90      230.57      7.63 o 
   5   5   8      346.71      335.36      9.02 o 
   6   5   8       79.05       74.78      8.65 o 
   7   5   8        0.22        1.96      9.02 o 
   8   5   8       48.67       52.62     10.50 o 
   9   5   8        7.58       12.51     10.42 o 
  10   5   8        6.21       14.00     12.75 o 
  -7   6   8        4.71       14.77     16.44 o 
  -6   6   8        3.07        2.08     13.19 o 
  -5   6   8       59.98       75.27     12.17 o 
  -4   6   8      180.35      170.50     10.11 o 
  -3   6   8      295.81      293.04      8.89 o 
  -2   6   8      164.35      168.14      7.02 o 
  -1   6   8        6.98       16.09      6.87 o 
   0   6   8       37.81       51.37      7.78 o 
   1   6   8      568.32      545.78     15.10 o 
   2   6   8        7.66       10.82      6.17 o 
   3   6   8      215.34      211.06      7.38 o 
   4   6   8       51.41       50.46      8.19 o 
   5   6   8      130.04      121.97      7.50 o 
   6   6   8      270.13      249.76      9.10 o 
   7   6   8        6.27       10.65      8.67 o 
   8   6   8       39.98       45.46      9.35 o 
   9   6   8        1.72        4.89     11.69 o 
  10   6   8       11.39       11.30     11.12 o 
  -6   7   8       22.13       36.11     14.45 o 
  -5   7   8       49.31       46.84     13.07 o 
  -4   7   8        9.43       12.65      9.87 o 
  -3   7   8      133.57      145.11      8.17 o 
  -2   7   8       21.65       33.65      6.90 o 
  -1   7   8      175.82      187.15     10.14 o 
   0   7   8       16.91       17.36      7.75 o 
   1   7   8      371.02      345.12      7.96 o 
   2   7   8      145.13      133.20      7.40 o 
   3   7   8       16.53       20.63      7.02 o 
   4   7   8      214.97      213.61      8.62 o 
   5   7   8       38.38       34.08      8.36 o 
   6   7   8      139.65      173.16      8.88 o 
   7   7   8       16.23       23.46      9.47 o 
   8   7   8       40.14       46.04      9.84 o 
   9   7   8        9.51       26.07     10.47 o 
  10   7   8       10.85       19.88     12.54 o 
  -6   8   8        7.82       37.44     22.18 o 
  -5   8   8       27.39       10.43     18.94 o 
  -4   8   8        5.54       15.98      8.95 o 
  -3   8   8      162.39      166.79     10.33 o 
  -2   8   8       22.69       33.44      7.60 o 
  -1   8   8      183.92      184.66      7.94 o 
   0   8   8       18.03       22.62     14.12 o 
   1   8   8       35.69       34.35     10.18 o 
   2   8   8      377.35      383.58     10.83 o 
   3   8   8        0.60        1.26      7.12 o 
   4   8   8      180.82      193.03      9.03 o 
   5   8   8        1.37       -1.41      8.46 o 
   6   8   8       72.62       70.26      7.72 o 
   7   8   8       13.37       21.44      9.27 o 
   8   8   8       21.20       30.54     10.61 o 
   9   8   8        9.27        5.14     11.11 o 
  10   8   8        9.93       14.94     12.61 o 
  -5   9   8       22.62       33.37     15.50 o 
  -4   9   8        0.33       17.16     11.44 o 
  -3   9   8       14.78        7.23      9.48 o 
  -2   9   8       60.04       54.68      9.88 o 
  -1   9   8      104.07      106.30      7.69 o 
   0   9   8      175.74      155.94     14.17 o 
   1   9   8        0.61       -8.85      8.85 o 
   2   9   8       73.66       77.69     10.70 o 
   3   9   8       14.50       16.14      7.45 o 
   4   9   8       79.38       89.13      8.90 o 
   5   9   8       73.32       73.79      8.79 o 
   6   9   8       39.25       46.29      8.71 o 
   7   9   8       36.71       52.42     11.70 o 
   8   9   8       11.29       15.33      9.39 o 
   9   9   8        0.64       16.65     10.44 o 
  10   9   8        0.02        7.20     13.15 o 
  -4  10   8       13.77       22.56     13.03 o 
  -3  10   8        8.40       13.54     11.08 o 
  -2  10   8       33.83       25.49      9.42 o 
  -1  10   8       93.09       80.99      9.97 o 
   0  10   8      154.89      135.62     12.59 o 
   1  10   8      103.13       86.95      8.53 o 
   2  10   8       43.61       45.97      8.94 o 
   3  10   8       16.51       16.60     10.54 o 
   4  10   8       72.27       89.25     12.12 o 
   5  10   8       62.32       61.60      8.32 o 
   6  10   8        0.90        3.96      8.86 o 
   7  10   8       75.86       85.74     12.05 o 
   8  10   8        4.95       22.15     10.50 o 
   9  10   8       21.97       32.69     11.17 o 
  -3  11   8        2.30        9.51     11.15 o 
  -2  11   8       25.23       21.24     11.47 o 
  -1  11   8        1.14        0.90     10.77 o 
   0  11   8       22.19        3.16     13.10 o 
   1  11   8       85.79       87.70     12.36 o 
   2  11   8       26.04       29.54     10.16 o 
   3  11   8        9.40        8.66     14.11 o 
   4  11   8       19.06       21.03     10.02 o 
   5  11   8       75.81       85.17      9.59 o 
   6  11   8        0.00        9.07     10.68 o 
   7  11   8       17.95       23.98     11.27 o 
   8  11   8        1.23        5.90     11.66 o 
   9  11   8       16.12       25.73     13.05 o 
  -2  12   8       42.81       36.77     13.26 o 
  -1  12   8        8.74        3.68     11.76 o 
   0  12   8        0.30       -0.55     13.86 o 
   1  12   8       50.20       66.44     10.13 o 
   2  12   8       10.45        8.84     11.20 o 
   3  12   8       32.84       28.61     10.96 o 
   4  12   8        6.37        2.96     10.03 o 
   5  12   8       35.15       35.21     10.55 o 
   6  12   8        2.66       12.45     11.69 o 
   7  12   8        9.91       -1.58     10.53 o 
   8  12   8        3.90       20.17     11.61 o 
   0  13   8        0.97       -5.00     19.59 o 
   1  13   8        6.76       -1.27     12.44 o 
   2  13   8        1.71       -2.46     22.46 o 
   3  13   8      108.38       80.61     12.40 o 
   4  13   8       16.34       26.57     13.51 o 
   5  13   8        5.07       10.21     11.83 o 
   6  13   8       10.58       28.69     14.12 o 
   7  13   8       20.85       26.67     11.84 o 
   2  14   8        0.54        9.77     24.03 o 
   3  14   8        7.89       26.23     13.50 o 
   4  14   8       23.02       12.70     17.17 o 
   5  14   8        6.57       53.86     23.93 o 
  -4  -8   9        3.11        6.29     17.92 o 
  -3  -8   9        0.07       21.19     24.09 o 
  -2  -8   9       53.35       38.35     23.89 o 
  -1  -8   9        0.00       11.46     23.48 o 
   0  -8   9       14.50        4.98     16.85 o 
   1  -8   9        0.23       14.45     17.02 o 
  -5  -7   9        0.19       -0.37     18.82 o 
  -4  -7   9       38.95       44.08     16.74 o 
  -3  -7   9        0.14       18.08     15.03 o 
  -2  -7   9       23.54       18.58     21.85 o 
  -1  -7   9        0.23        2.51     23.49 o 
   0  -7   9        4.31        8.62     16.68 o 
   1  -7   9       41.60       43.61     16.12 o 
   2  -7   9        4.40        9.03     15.47 o 
   3  -7   9        2.51       14.09     14.44 o 
  -6  -6   9       29.57       20.57     16.14 o 
  -5  -6   9        0.02        3.37     15.10 o 
  -4  -6   9       41.19       48.76     14.42 o 
  -3  -6   9       13.39       16.09     14.34 o 
  -2  -6   9       44.49       34.11     19.15 o 
  -1  -6   9        6.33       18.30     21.91 o 
   0  -6   9        1.35       26.15     21.93 o 
   1  -6   9       59.97       50.88     14.07 o 
   2  -6   9        0.50        3.51     14.82 o 
   3  -6   9       22.93       17.72     12.49 o 
   4  -6   9        1.56        5.23     13.68 o 
  -7  -5   9        2.49       -4.73     16.61 o 
  -6  -5   9       14.29       15.93     15.07 o 
  -5  -5   9       12.72       26.70     13.80 o 
  -4  -5   9       46.00       43.25     12.78 o 
  -3  -5   9       25.48       44.34     14.62 o 
  -2  -5   9       43.66       40.89     14.05 o 
  -1  -5   9       14.62       18.46     17.18 o 
   0  -5   9        3.99       -0.65     19.68 o 
   1  -5   9      107.16       99.87     13.53 o 
   2  -5   9        1.49        7.71     12.78 o 
   3  -5   9       26.21       23.06     11.55 o 
   4  -5   9       35.72       31.74     12.60 o 
   5  -5   9        1.60        9.45     14.42 o 
  -7  -4   9        9.95       12.19     14.71 o 
  -6  -4   9       13.44       -0.79     14.19 o 
  -5  -4   9       19.15       15.87     13.80 o 
  -4  -4   9       12.43       27.59     13.05 o 
  -3  -4   9       92.94       97.92     13.19 o 
  -2  -4   9       11.98       11.14     12.36 o 
  -1  -4   9       68.84       61.48     20.27 o 
   0  -4   9       22.74       32.43     20.03 o 
   1  -4   9      126.43      108.81     14.21 o 
   2  -4   9       88.42       70.75     14.49 o 
   3  -4   9       15.06       24.97     11.22 o 
   4  -4   9       31.84       30.49     12.62 o 
   5  -4   9        1.26       -4.79     12.72 o 
   6  -4   9        5.56       15.67     16.92 o 
  -7  -3   9       22.63       44.34     13.26 o 
  -6  -3   9       31.20       38.44     13.77 o 
  -5  -3   9       98.88       89.58     13.00 o 
  -4  -3   9       22.75       21.64     12.59 o 
  -3  -3   9        0.85        8.24     12.68 o 
  -2  -3   9      117.88      107.62     12.22 o 
  -1  -3   9      286.43      260.70     22.48 o 
   0  -3   9       32.54       32.94     15.44 o 
   1  -3   9      184.46      175.85     16.58 o 
   2  -3   9       71.14       63.69     11.31 o 
   3  -3   9       38.22       35.33     11.00 o 
   4  -3   9      113.85      104.90     10.87 o 
   5  -3   9        5.24        8.75     11.33 o 
   6  -3   9       10.63        6.88     14.23 o 
   7  -3   9        3.18       14.79     23.31 o 
  -8  -2   9        0.11        7.29     13.82 o 
  -7  -2   9       14.52       22.03     11.49 o 
  -6  -2   9        0.53       -3.38     12.71 o 
  -5  -2   9      300.78      294.31     13.44 o 
  -4  -2   9        1.08        9.96     12.47 o 
  -3  -2   9        0.95        0.35     11.35 o 
  -2  -2   9      122.79      111.77     12.67 o 
  -1  -2   9        3.47        2.39     15.43 o 
   1  -2   9       39.76       50.98     15.44 o 
   2  -2   9       60.41       68.02     11.75 o 
   3  -2   9        2.45        2.80     10.58 o 
   4  -2   9       55.06       62.14     10.62 o 
   5  -2   9        4.35       13.40     11.11 o 
   6  -2   9       37.55       34.15     19.16 o 
   7  -2   9       12.97       28.71     22.63 o 
   8  -2   9        0.75       15.46     25.15 o 
  -8  -1   9        3.59       28.51     14.70 o 
  -7  -1   9       21.67       31.90     11.51 o 
  -6  -1   9       11.01       21.36     10.03 o 
  -5  -1   9      314.79      324.91     10.03 o 
  -4  -1   9       48.91       57.68      9.05 o 
  -3  -1   9        1.48       11.09      7.87 o 
  -2  -1   9      229.75      232.32      8.59 o 
  -1  -1   9       26.58       34.25      8.42 o 
   0  -1   9      878.09      951.67     17.22 o 
   1  -1   9        0.11       -2.88     11.20 o 
   2  -1   9       61.48       87.90     14.65 o 
   3  -1   9        9.02       11.13     10.99 o 
   4  -1   9      118.63      119.23     10.54 o 
   5  -1   9       82.38       86.04     13.98 o 
   6  -1   9        1.05        3.90     15.01 o 
   7  -1   9       23.59       35.33     19.30 o 
   8  -1   9        1.47      -21.42     21.76 o 
  -8   0   9        0.75        3.89     11.34 o 
  -7   0   9       32.89       51.48     17.05 o 
  -6   0   9       17.77       27.84      8.98 o 
  -5   0   9       43.32       51.60      8.38 o 
  -4   0   9      103.23      102.43      9.20 o 
  -3   0   9        7.32        9.05      7.35 o 
  -2   0   9      628.43      629.68     12.69 o 
  -1   0   9       45.60       26.37      9.35 o 
   0   0   9        3.90       15.61     10.03 o 
   1   0   9      317.84      324.07     15.41 o 
   2   0   9      454.15      491.86     17.03 o 
   3   0   9        3.02       -7.83     11.62 o 
   4   0   9      283.53      266.11     13.33 o 
   5   0   9      112.23      110.86     13.53 o 
   6   0   9       36.67       39.42     17.30 o 
   7   0   9       31.52       44.61     18.07 o 
   8   0   9        5.80      -22.07     22.07 o 
   9   0   9        4.71       -7.83     23.59 o 
  -8   1   9        1.49        0.09     13.54 o 
  -7   1   9       24.22       19.11     10.74 o 
  -6   1   9      169.90      175.04     10.18 o 
  -5   1   9        1.69       -9.08      9.63 o 
  -4   1   9        2.69        5.73      8.29 o 
  -3   1   9       98.16       95.97      9.83 o 
  -2   1   9      892.46      922.85     66.57 o 
  -1   1   9      393.05      377.57     20.44 o 
   0   1   9       58.18       39.86     10.48 o 
   1   1   9      161.42      166.46     14.87 o 
   2   1   9       10.62       12.12     13.71 o 
   3   1   9      269.11      268.92     12.03 o 
   4   1   9       23.81       12.77     11.44 o 
   5   1   9       20.23       26.49      9.66 o 
   6   1   9       20.66       22.06     12.20 o 
   7   1   9       24.69       23.88     14.62 o 
   8   1   9       10.64       19.32     13.03 o 
   9   1   9        0.65       10.02     15.52 o 
  -8   2   9        5.58       28.40     13.12 o 
  -7   2   9       13.17       24.22     11.54 o 
  -6   2   9       84.99       89.05     10.36 o 
  -5   2   9       10.77        1.83      9.42 o 
  -4   2   9       94.35      103.45      9.40 o 
  -3   2   9      319.36      319.65     17.88 o 
  -2   2   9      462.70      438.27     12.62 o 
  -1   2   9      119.49      133.00     10.67 o 
   0   2   9       25.00       20.07     10.40 o 
   1   2   9      737.13      738.21     13.68 o 
   2   2   9       22.08       22.30     13.23 o 
   3   2   9      742.39      727.92     18.44 o 
   4   2   9      107.19      102.72      9.87 o 
   5   2   9        2.46       -1.22      9.17 o 
   6   2   9       70.87       63.16     22.01 o 
   7   2   9       23.69       26.20     12.82 o 
   8   2   9       14.11       19.04     13.11 o 
   9   2   9        0.01       -9.10     15.44 o 
  -7   3   9        6.85        8.42     13.26 o 
  -6   3   9        0.65       14.78     10.99 o 
  -5   3   9        0.60        9.71     10.49 o 
  -4   3   9       52.97       53.83      9.01 o 
  -3   3   9      327.06      325.33     12.61 o 
  -2   3   9       42.06       67.13     18.71 o 
  -1   3   9      363.53      382.37     17.57 o 
   0   3   9        2.06        1.55      7.17 o 
   1   3   9      730.85      739.40     21.97 o 
   2   3   9       31.34       23.37      8.72 o 
   3   3   9      169.75      160.87      8.11 o 
   4   3   9       31.54       24.45      7.27 o 
   5   3   9        5.17       -3.41      7.80 o 
   6   3   9      130.78      138.96      9.61 o 
   7   3   9       19.73       17.16     11.81 o 
   8   3   9       28.78       16.48     21.18 o 
   9   3   9        0.66       -7.33     13.74 o 
  10   3   9        4.38        2.81     15.45 o 
  -7   4   9       42.92       64.89     17.62 o 
  -6   4   9        0.58       16.55     10.53 o 
  -5   4   9       58.52       57.50     23.64 o 
  -4   4   9        6.76        8.88     10.26 o 
  -3   4   9      329.50      335.85     11.01 o 
  -2   4   9        1.01       -3.28      9.81 o 
  -1   4   9      274.98      271.32     12.45 o 
   0   4   9      123.96      130.43      6.59 o 
   1   4   9      981.19      987.83     19.75 o 
   2   4   9      359.53      350.25      9.18 o 
   3   4   9       61.01       51.10      6.61 o 
   4   4   9       77.60       76.06      7.85 o 
   5   4   9       12.94       11.36      7.28 o 
   6   4   9       51.97       69.47      8.87 o 
   7   4   9        8.29       15.17      9.55 o 
   8   4   9       45.93       43.07     10.22 o 
   9   4   9        1.07       11.54     13.47 o 
  10   4   9        3.76       12.59     14.52 o 
  -7   5   9        4.95       14.41     13.37 o 
  -6   5   9        0.06       18.51     13.38 o 
  -5   5   9       84.43       90.05     12.78 o 
  -4   5   9        6.11       16.76      9.52 o 
  -3   5   9      306.15      305.70     20.60 o 
  -2   5   9        3.01       12.94     16.12 o 
  -1   5   9       93.33       96.91      6.95 o 
   0   5   9      518.16      480.92     14.76 o 
   1   5   9      296.63      288.71      7.79 o 
   2   5   9      438.69      438.73     10.95 o 
   3   5   9        0.52        2.53      7.08 o 
   4   5   9       78.71       86.83      7.29 o 
   5   5   9       54.67       58.31      8.38 o 
   6   5   9      134.63      128.18      9.70 o 
   7   5   9       45.88       45.82      9.22 o 
   8   5   9        5.32        9.29     10.56 o 
   9   5   9       27.50       32.02     11.38 o 
  10   5   9        1.73       -4.81     13.38 o 
  -6   6   9        0.41       15.26     14.77 o 
  -5   6   9       53.53       41.90     13.28 o 
  -4   6   9      115.22       93.59     13.64 o 
  -3   6   9       60.32       45.24     10.64 o 
  -2   6   9       36.88       44.14      7.52 o 
  -1   6   9      131.95      137.60      7.31 o 
   0   6   9      351.02      367.60     10.91 o 
   1   6   9        3.51        3.66      8.21 o 
   2   6   9       69.88       72.79      7.05 o 
   3   6   9       86.99       86.14      6.06 o 
   4   6   9      135.66      138.64      7.65 o 
   5   6   9       47.83       62.13      9.08 o 
   6   6   9       51.08       38.77      9.22 o 
   7   6   9       66.08       59.65      9.49 o 
   8   6   9        6.48        3.59     10.22 o 
   9   6   9       38.27       35.73     11.47 o 
  10   6   9        0.43        4.21     12.73 o 
  -6   7   9        1.49       -3.71     16.20 o 
  -5   7   9       49.55       48.07     13.92 o 
  -4   7   9      119.17      116.77     12.45 o 
  -3   7   9        0.11       -0.94      7.45 o 
  -2   7   9      236.86      225.39      7.24 o 
  -1   7   9       50.30       48.95     11.04 o 
   0   7   9       36.54       45.65      6.34 o 
   1   7   9       55.91       71.53      8.18 o 
   2   7   9       45.25       47.98      6.33 o 
   3   7   9      246.66      228.78     13.54 o 
   4   7   9      274.49      292.85     10.68 o 
   5   7   9      102.66      100.45      8.81 o 
   6   7   9       14.42        9.22      8.68 o 
   7   7   9       58.11       58.33     12.44 o 
   8   7   9        0.26       -3.31      8.01 o 
   9   7   9       16.37       26.88     10.63 o 
  10   7   9        0.82       -2.46     13.07 o 
  -5   8   9       24.85       18.95     10.12 o 
  -4   8   9       11.38       26.89     14.68 o 
  -3   8   9       11.22        6.47      8.55 o 
  -2   8   9      182.94      181.39      8.39 o 
  -1   8   9      140.06      144.03      7.14 o 
   0   8   9      271.21      263.85      9.00 o 
   1   8   9       69.25       71.44      8.41 o 
   2   8   9       44.63       48.45      9.92 o 
   3   8   9      346.85      362.06     19.80 o 
   4   8   9       64.80       62.66      8.45 o 
   5   8   9      270.56      264.11      9.19 o 
   6   8   9        6.45       17.25      7.94 o 
   7   8   9       33.35       42.89      8.84 o 
   8   8   9       28.20       45.21      9.04 o 
   9   8   9        2.77       20.45     11.20 o 
  10   8   9        0.08        9.10     11.64 o 
  -5   9   9        0.19       19.57     21.92 o 
  -4   9   9       19.03       49.12     15.70 o 
  -3   9   9        2.40        2.06     11.01 o 
  -2   9   9       74.72       73.00      9.06 o 
  -1   9   9       73.57       79.76      9.65 o 
   0   9   9       17.64       35.98     11.57 o 
   1   9   9       30.68       24.47      8.99 o 
   2   9   9        3.14        4.70     10.71 o 
   3   9   9      241.67      232.26     11.45 o 
   4   9   9        4.34        4.16      7.16 o 
   5   9   9       76.53       70.51      8.24 o 
   6   9   9       25.59       12.67     10.07 o 
   7   9   9       40.68       33.23      9.04 o 
   8   9   9       33.93       47.37     10.81 o 
   9   9   9        1.15        3.35     11.93 o 
  -4  10   9       10.94       23.12     13.11 o 
  -3  10   9       14.54       12.82     11.20 o 
  -2  10   9        0.65       -0.29      9.67 o 
  -1  10   9       73.34       81.26     10.50 o 
   0  10   9       13.28       20.85     16.73 o 
   1  10   9       76.16       82.87     18.70 o 
   2  10   9        4.89        1.31     10.69 o 
   3  10   9       93.60       95.12     10.97 o 
   4  10   9       61.69       66.08      9.12 o 
   5  10   9       15.38       15.20     10.05 o 
   6  10   9       24.08        7.47     10.00 o 
   7  10   9        9.00        7.23     10.32 o 
   8  10   9       19.12       14.14     10.16 o 
   9  10   9        3.72        6.43     12.63 o 
  -3  11   9       37.81       39.08     12.25 o 
  -2  11   9        4.10       24.18     11.70 o 
  -1  11   9       12.31       17.31      9.79 o 
   0  11   9        7.55        4.26     12.27 o 
   1  11   9       42.14       35.27     12.48 o 
   2  11   9       77.62       71.94     11.56 o 
   3  11   9       34.27       45.86      9.86 o 
   4  11   9       30.59       54.00      9.99 o 
   5  11   9        1.67       11.15     10.34 o 
   6  11   9       30.99       39.91     11.55 o 
   7  11   9        3.26       16.21     10.25 o 
   8  11   9        4.87       -5.65     10.88 o 
  -2  12   9        0.12       -2.37     21.86 o 
  -1  12   9       20.28        8.67     12.33 o 
   0  12   9       21.20       19.20     11.92 o 
   1  12   9       19.29       24.24     11.87 o 
   2  12   9       78.10       60.92     14.20 o 
   3  12   9        1.93       -2.43     10.69 o 
   4  12   9       18.45       20.16     10.21 o 
   5  12   9        0.17        2.75      9.84 o 
   6  12   9       52.48       40.37     11.44 o 
   7  12   9        0.34       -5.07     12.70 o 
   8  12   9        0.94       19.99     13.20 o 
   0  13   9       16.93       31.89     13.52 o 
   1  13   9        0.47       17.05     12.61 o 
   2  13   9       14.88       10.24     14.80 o 
   3  13   9        0.29        4.04     14.92 o 
   4  13   9       22.58       18.81     14.85 o 
   5  13   9        3.97       18.39     10.00 o 
   6  13   9       11.16       18.01     11.80 o 
  -4  -7  10        3.40       19.01     18.18 o 
  -3  -7  10       27.76       52.10     27.00 o 
  -2  -7  10        4.24        1.87     26.64 o 
  -1  -7  10        8.97       12.90     25.88 o 
   0  -7  10        6.47       15.69     18.57 o 
   1  -7  10        3.23        8.75     18.86 o 
   2  -7  10        4.17       12.90     19.88 o 
  -5  -6  10       16.76       22.65     17.10 o 
  -4  -6  10        0.32        7.07     15.71 o 
  -3  -6  10       74.23       68.64     17.42 o 
  -2  -6  10        0.97       -9.47     23.47 o 
  -1  -6  10        0.18        2.48     23.35 o 
   0  -6  10       47.63       40.86     18.78 o 
   1  -6  10        0.18        5.12     17.36 o 
   2  -6  10       21.42       16.71     17.79 o 
   3  -6  10        5.97       14.26     13.78 o 
   4  -6  10        3.18        9.99     29.22 o 
  -6  -5  10        7.63       -6.41     16.10 o 
  -5  -5  10       32.21       26.78     15.99 o 
  -4  -5  10       15.66       28.14     16.35 o 
  -3  -5  10       21.61       16.34     14.46 o 
  -2  -5  10        7.56        5.18     21.63 o 
  -1  -5  10        3.01       10.65     21.73 o 
   0  -5  10       66.78       59.43     16.55 o 
   1  -5  10        0.36       -2.45     16.45 o 
   2  -5  10       38.20       36.24     12.54 o 
   3  -5  10        5.18        5.91     13.32 o 
   4  -5  10        4.01        3.42     14.65 o 
   5  -5  10        2.24      -14.06     19.86 o 
  -6  -4  10       11.03       20.63     16.12 o 
  -5  -4  10        5.54       13.55     14.12 o 
  -4  -4  10       54.12       62.09     13.74 o 
  -3  -4  10       38.73       44.80     14.30 o 
  -2  -4  10        9.12       10.55     14.81 o 
  -1  -4  10       17.33       22.59     23.64 o 
   0  -4  10      140.52      129.70     18.35 o 
   1  -4  10        2.49       14.06     17.50 o 
   2  -4  10       53.11       57.92     12.17 o 
   3  -4  10       39.93       31.45     12.73 o 
   4  -4  10        0.18       -1.58     12.89 o 
   5  -4  10        8.89        0.94     14.40 o 
   6  -4  10        2.95        6.50     19.45 o 
  -7  -3  10       15.09       26.47     13.15 o 
  -6  -3  10       20.65       19.01     11.13 o 
  -5  -3  10        0.07       -5.89     13.24 o 
  -4  -3  10       39.50       42.70     13.48 o 
  -3  -3  10        9.74        8.20     14.03 o 
  -2  -3  10       26.13       27.02     15.43 o 
  -1  -3  10      117.82       97.64     26.28 o 
   1  -3  10       18.80       42.50     15.05 o 
   2  -3  10       46.06       26.02     10.64 o 
   3  -3  10       70.07       66.04     11.94 o 
   4  -3  10        3.40        1.41     11.95 o 
   5  -3  10       17.00       15.69     13.47 o 
   6  -3  10        0.01       -6.25     15.89 o 
  -7  -2  10        0.18       17.03     12.39 o 
  -6  -2  10       32.44       29.49     11.66 o 
  -5  -2  10        0.01      -10.50     10.50 o 
  -4  -2  10      136.78      137.88     10.13 o 
  -3  -2  10        4.71        5.32     13.33 o 
  -2  -2  10        0.56       -4.13      8.83 o 
  -1  -2  10      417.59      425.81     27.23 o 
   0  -2  10      208.95      234.53     16.57 o 
   1  -2  10      103.04       93.90     15.87 o 
   2  -2  10        7.62       -8.95     16.43 o 
   3  -2  10       56.43       53.58     13.44 o 
   4  -2  10       32.24       23.16     11.48 o 
   5  -2  10       45.59       48.40     12.86 o 
   6  -2  10        0.93        7.23     13.31 o 
   7  -2  10        0.19       14.50     22.92 o 
  -7  -1  10        0.01       -3.43     13.18 o 
  -6  -1  10        8.33       24.72     10.71 o 
  -5  -1  10       13.88        8.44     10.27 o 
  -4  -1  10      163.14      168.86      9.65 o 
  -3  -1  10       81.86       88.36      9.51 o 
  -2  -1  10        0.40       18.20     11.22 o 
  -1  -1  10       49.54       86.28     14.45 o 
   0  -1  10        0.79        9.67     14.33 o 
   1  -1  10      680.46      682.36     17.90 o 
   2  -1  10        0.23        5.18     15.16 o 
   3  -1  10       68.19       97.24     16.78 o 
   4  -1  10        3.51        2.20     12.16 o 
   5  -1  10        7.26       11.53     11.25 o 
   6  -1  10       44.59       43.40     15.37 o 
   7  -1  10        0.03        1.60     21.07 o 
   8  -1  10        3.44        2.33     24.75 o 
  -7   0  10        1.18        4.41     11.82 o 
  -6   0  10       33.89       49.42     10.89 o 
  -5   0  10       39.59       33.32      8.93 o 
  -4   0  10        6.35       16.47      9.29 o 
  -3   0  10      478.77      472.21     21.46 o 
  -2   0  10       13.94       14.35      9.66 o 
  -1   0  10      164.29      152.97     14.10 o 
   0   0  10        9.16       15.20      9.85 o 
   1   0  10       79.26       72.91     11.02 o 
   2   0  10      252.02      254.62     16.26 o 
   3   0  10       81.74       82.17     15.58 o 
   4   0  10        2.16        6.49     11.62 o 
   5   0  10       21.22       14.13     13.16 o 
   6   0  10       35.27       33.97     13.81 o 
   7   0  10       13.72       -2.72     20.53 o 
   8   0  10       13.27       10.00     24.48 o 
  -7   1  10        3.23        7.04     11.90 o 
  -6   1  10      109.89      110.23     10.99 o 
  -5   1  10       92.45       96.55      9.22 o 
  -4   1  10       76.03       72.06      9.83 o 
  -3   1  10      312.66      305.74      8.60 o 
  -2   1  10       12.14       19.44     10.61 o 
  -1   1  10      473.97      460.47     14.73 o 
   0   1  10       63.39       82.37     13.33 o 
   1   1  10        0.67       -4.36     14.47 o 
   2   1  10      461.27      482.61     17.18 o 
   3   1  10      127.91      139.26     15.05 o 
   4   1  10       41.22       52.28     13.81 o 
   5   1  10        1.91        8.11     13.06 o 
   6   1  10       33.54       33.43     13.78 o 
   7   1  10       26.51       27.66     13.38 o 
   8   1  10       11.41       22.64     15.46 o 
   9   1  10        6.50       15.17     22.08 o 
  -7   2  10        2.59        1.54     14.55 o 
  -6   2  10       16.75        8.46     11.43 o 
  -5   2  10       74.47       92.17     12.39 o 
  -4   2  10      126.71      153.23     16.28 o 
  -3   2  10       98.99       99.66     11.02 o 
  -2   2  10      178.56      176.79     13.30 o 
  -1   2  10      523.00      469.12     26.76 o 
   0   2  10      189.32      193.13     10.45 o 
   1   2  10       21.27       21.54     10.24 o 
   2   2  10        1.14       -1.56     14.95 o 
   3   2  10       80.57       77.19     13.75 o 
   4   2  10      364.71      360.60     14.38 o 
   5   2  10       72.62       60.94     10.45 o 
   6   2  10       30.63       36.53     10.14 o 
   7   2  10       23.02       29.58     12.71 o 
   8   2  10        3.40       -4.57     14.70 o 
   9   2  10       10.41       10.66     16.15 o 
  -7   3  10       96.88       95.95     15.55 o 
  -6   3  10        6.86       13.50     12.99 o 
  -5   3  10        0.56       -1.80     12.24 o 
  -4   3  10      119.47      121.46     10.28 o 
  -3   3  10      206.89      192.85     11.30 o 
  -2   3  10      226.46      226.07     19.11 o 
  -1   3  10       55.07       65.28      8.01 o 
   0   3  10      495.02      490.14     10.76 o 
   1   3  10      363.81      352.08     11.55 o 
   2   3  10       68.97       83.25     13.65 o 
   3   3  10       53.80       48.98     13.19 o 
   4   3  10       18.07       21.90     10.06 o 
   5   3  10      212.52      205.21     10.00 o 
   6   3  10        6.97       13.79     13.12 o 
   7   3  10       38.59       39.14     12.71 o 
   8   3  10        2.28       12.55     13.51 o 
   9   3  10        8.61       11.98     15.89 o 
  -7   4  10       62.34       70.07     15.05 o 
  -6   4  10       26.17       42.18     14.41 o 
  -5   4  10        2.67      -11.61     12.88 o 
  -4   4  10       70.18       67.03     11.57 o 
  -3   4  10       68.66       80.43     22.67 o 
  -2   4  10      448.98      439.89     11.02 o 
  -1   4  10        3.29        5.43      7.42 o 
   0   4  10      226.82      215.46      8.81 o 
   1   4  10       20.38       19.61      6.51 o 
   2   4  10      557.85      587.61     18.39 o 
   3   4  10      236.35      232.53     10.97 o 
   4   4  10       50.53       49.05      7.78 o 
   5   4  10      206.09      207.54      8.54 o 
   6   4  10        0.15       -7.57      9.41 o 
   7   4  10       39.30       44.10      9.88 o 
   8   4  10        2.74        6.44     13.37 o 
   9   4  10       12.34       21.32     15.08 o 
  -6   5  10       28.45       43.93     13.85 o 
  -5   5  10        0.03        2.40     12.72 o 
  -4   5  10       84.92       98.26     19.20 o 
  -3   5  10       15.86       29.54     21.83 o 
  -2   5  10      281.22      300.66      9.60 o 
  -1   5  10      105.84      118.64     10.98 o 
   0   5  10        0.62        7.12      7.55 o 
   1   5  10       39.96       48.65      6.55 o 
   2   5  10      394.79      395.56     10.75 o 
   3   5  10      279.18      274.09      8.28 o 
   4   5  10      193.50      191.13      8.27 o 
   5   5  10      100.76      106.11      7.67 o 
   6   5  10        2.89       20.56      9.27 o 
   7   5  10       48.67       52.70     10.46 o 
   8   5  10       19.98       19.00     11.35 o 
   9   5  10        6.22       -3.59     12.49 o 
  -6   6  10       12.02       13.26     14.35 o 
  -5   6  10        3.50        9.36     13.23 o 
  -4   6  10       80.61       83.63     17.18 o 
  -3   6  10       52.86       40.75     10.84 o 
  -2   6  10      100.81       99.28      7.75 o 
  -1   6  10       69.74       77.94      6.71 o 
   0   6  10       32.04       30.20      7.19 o 
   1   6  10      353.01      353.12      8.13 o 
   2   6  10       10.18       13.26      8.10 o 
   3   6  10      227.73      236.35      9.08 o 
   4   6  10      200.49      193.64      8.04 o 
   5   6  10        6.03       11.52      8.53 o 
   6   6  10       13.16       11.19      7.92 o 
   7   6  10       34.66       42.40      9.53 o 
   8   6  10       11.36        5.29     10.54 o 
   9   6  10        0.20        4.59     11.87 o 
  10   6  10        9.70        9.60     16.70 o 
  -5   7  10        3.50       18.93     14.33 o 
  -4   7  10       49.54       51.79     11.77 o 
  -3   7  10       88.57       98.13     10.25 o 
  -2   7  10        1.83       -1.12      8.21 o 
  -1   7  10      145.55      156.37      7.34 o 
   0   7  10      216.17      200.79     15.16 o 
   1   7  10      118.93      108.38      7.50 o 
   2   7  10      257.45      237.44      8.98 o 
   3   7  10       45.25       43.01      6.69 o 
   4   7  10      196.40      184.35      9.57 o 
   5   7  10      148.83      151.87      9.20 o 
   6   7  10       57.40       70.10      9.54 o 
   7   7  10        1.61       -1.95      9.60 o 
   8   7  10       32.06       33.34     12.21 o 
   9   7  10        0.32       -7.41     11.73 o 
  -5   8  10       24.46       36.86     13.28 o 
  -4   8  10       11.54        8.53     11.23 o 
  -3   8  10       16.68       12.87      9.03 o 
  -2   8  10       37.77       39.41      7.85 o 
  -1   8  10      138.19      133.46      9.06 o 
   0   8  10        0.34        4.15      8.07 o 
   1   8  10       83.49       97.70      8.88 o 
   2   8  10      201.20      204.40      8.08 o 
   3   8  10        5.91       19.19     10.22 o 
   4   8  10       65.34       60.62      7.98 o 
   5   8  10       79.37       93.97      9.61 o 
   6   8  10       95.14       96.86      9.60 o 
   7   8  10        4.09        3.73      9.71 o 
   8   8  10       23.80       18.70     10.19 o 
   9   8  10        3.51        5.10     11.70 o 
  -4   9  10        0.06       18.88     12.53 o 
  -3   9  10        7.26       11.36      9.65 o 
  -2   9  10       43.17       56.70      8.76 o 
  -1   9  10       67.85       65.20      7.85 o 
   0   9  10       60.38       53.74      7.85 o 
   1   9  10       51.74       40.62      9.44 o 
   2   9  10       41.20       36.93     11.04 o 
   3   9  10       23.21       10.83     11.27 o 
   4   9  10      163.50      175.66     11.32 o 
   5   9  10        2.26       24.30      9.23 o 
   6   9  10       58.79       64.85      9.97 o 
   7   9  10       10.39       14.52     10.38 o 
   8   9  10        4.23       17.13     10.59 o 
   9   9  10        2.37       12.41     12.47 o 
  -3  10  10       24.95       41.49     12.25 o 
  -2  10  10       14.85        7.35     10.52 o 
  -1  10  10        0.62       13.84     10.54 o 
   0  10  10       45.48       53.92      8.98 o 
   1  10  10       39.66       52.30     10.36 o 
   2  10  10      147.81      136.17     12.41 o 
   3  10  10       37.07       41.38     11.36 o 
   4  10  10       63.30       71.18     10.02 o 
   5  10  10       53.84       63.51     11.32 o 
   6  10  10       10.65       20.02     10.23 o 
   7  10  10       52.11       49.23      9.88 o 
   8  10  10        2.21       -4.03     12.27 o 
   9  10  10        0.25       13.86     11.64 o 
  -2  11  10       37.34       40.34     12.50 o 
  -1  11  10        1.66       -2.68     10.47 o 
   0  11  10       37.66       47.07     10.85 o 
   1  11  10       40.65       24.45     12.53 o 
   2  11  10       33.48       32.06     11.94 o 
   3  11  10        6.42      -12.03     12.03 o 
   4  11  10       46.11       34.00     10.41 o 
   5  11  10       33.15       43.12      9.65 o 
   6  11  10        0.13       -7.22     13.94 o 
   7  11  10       30.47       41.38     11.02 o 
   8  11  10        0.18       23.73     12.30 o 
  -1  12  10        0.22        7.46     11.80 o 
   0  12  10        5.92       16.59     10.76 o 
   1  12  10       53.61       61.21     23.53 o 
   2  12  10       27.23       44.63     14.87 o 
   3  12  10       31.40       35.63     20.15 o 
   4  12  10        7.01        2.12     12.74 o 
   5  12  10       14.75       11.00     11.22 o 
   6  12  10        3.82        7.81     14.69 o 
   7  12  10       10.64       23.54     12.79 o 
   1  13  10       19.79       13.08     14.77 o 
   2  13  10        1.56       -9.11     15.33 o 
   3  13  10       23.20       34.91     17.04 o 
   4  13  10        2.20        5.02     14.57 o 
   5  13  10       14.15       20.29     11.14 o 
   6  13  10        7.64       23.09     12.20 o 
  -3  -6  11        0.05        5.02     27.99 o 
  -2  -6  11       48.74       45.73     29.71 o 
  -1  -6  11        3.66        6.19     21.06 o 
   0  -6  11        0.25       -3.73     21.61 o 
   1  -6  11       29.12       29.44     23.10 o 
   2  -6  11        0.28        4.24     16.14 o 
  -5  -5  11        0.23        6.99     25.31 o 
  -4  -5  11       45.64       54.04     18.76 o 
  -3  -5  11       32.69       38.18     19.00 o 
  -2  -5  11       10.98       13.62     25.34 o 
  -1  -5  11        9.36        7.66     18.84 o 
   0  -5  11        2.27        4.91     21.57 o 
   1  -5  11       65.23       61.19     14.86 o 
   2  -5  11        0.10        7.47     15.54 o 
   3  -5  11        3.19        2.14     15.61 o 
   4  -5  11        0.02        5.35     16.53 o 
  -5  -4  11        9.56       22.30     16.84 o 
  -4  -4  11       64.44       64.05     15.91 o 
  -3  -4  11       73.89       61.22     18.05 o 
  -2  -4  11        0.29        2.82     26.26 o 
  -1  -4  11       52.06       46.99     22.64 o 
   0  -4  11        6.11        6.97     14.03 o 
   1  -4  11       31.84       33.86     18.75 o 
   2  -4  11        2.76      -10.16     20.46 o 
   3  -4  11        9.20        4.68     14.19 o 
   4  -4  11        5.81        4.46     15.52 o 
   5  -4  11        6.76       19.77     16.85 o 
  -6  -3  11       12.78       15.05     13.80 o 
  -5  -3  11       19.91       34.00     12.62 o 
  -4  -3  11        0.42       17.47     15.60 o 
  -3  -3  11       45.56       49.08     16.13 o 
  -2  -3  11        1.84        4.27     27.18 o 
  -1  -3  11       69.00       87.23     18.32 o 
   0  -3  11       44.61       55.94     17.87 o 
   1  -3  11       90.57       95.54     16.85 o 
   2  -3  11        7.42       26.59     16.61 o 
   3  -3  11        1.79       14.54     19.13 o 
   4  -3  11       34.40       44.43     14.49 o 
   5  -3  11        0.03        7.21     15.54 o 
   6  -3  11        2.95        7.55     17.09 o 
  -6  -2  11        1.78        2.54     14.97 o 
  -5  -2  11       96.93       97.26     11.49 o 
  -4  -2  11       10.44        9.23     11.44 o 
  -3  -2  11        7.19       16.15     11.27 o 
  -2  -2  11       26.66       22.80     11.86 o 
  -1  -2  11       93.79       90.65     17.65 o 
   0  -2  11       68.54       86.87     16.69 o 
   1  -2  11      101.12      107.34     15.76 o 
   2  -2  11       76.70       56.46     16.06 o 
   3  -2  11        0.73       -0.07     18.41 o 
   4  -2  11       33.49       31.49     14.79 o 
   5  -2  11        9.65        9.47     13.99 o 
   6  -2  11        1.25        7.43     15.23 o 
  -6  -1  11        5.82        1.07     12.33 o 
  -5  -1  11       68.84       81.38     11.40 o 
  -4  -1  11       29.24       25.11     11.07 o 
  -3  -1  11        3.59       12.64     10.58 o 
  -2  -1  11       58.93       77.00     13.98 o 
  -1  -1  11       64.67       81.25     15.18 o 
   0  -1  11      124.82      116.80     12.19 o 
   1  -1  11       21.38       33.65     15.40 o 
   2  -1  11      162.74      161.31     17.10 o 
   3  -1  11       37.21       54.72     17.06 o 
   4  -1  11       28.10       38.28     17.54 o 
   5  -1  11        5.47       14.50     13.57 o 
   6  -1  11        0.08       11.38     14.55 o 
   7  -1  11        8.08       16.33     26.43 o 
  -7   0  11       12.92       15.05     21.53 o 
  -6   0  11       19.30       15.83     12.00 o 
  -5   0  11       12.49       19.92     10.67 o 
  -4   0  11       47.36       55.11     10.81 o 
  -3   0  11        1.09        6.46     10.09 o 
  -2   0  11      370.33      367.94     19.05 o 
  -1   0  11      108.88       96.35     14.85 o 
   0   0  11       88.11       90.81     10.84 o 
   1   0  11       77.44       68.09     14.54 o 
   2   0  11      139.48      139.43     15.12 o 
   3   0  11       61.73       60.61     17.39 o 
   4   0  11       32.40       37.35     17.22 o 
   5   0  11        5.14       10.04     12.82 o 
   6   0  11        7.64       19.37     17.03 o 
   7   0  11       35.61       33.86     24.42 o 
   8   0  11        0.10       -2.34     25.75 o 
  -7   1  11        5.85       13.52     23.66 o 
  -6   1  11       39.13       42.69     10.75 o 
  -5   1  11       16.20       29.53     10.92 o 
  -4   1  11       19.52       43.69     12.40 o 
  -3   1  11       35.11       29.61     12.09 o 
  -2   1  11      515.19      490.01     11.51 o 
  -1   1  11        2.73       -2.10     13.70 o 
   0   1  11      217.29      217.54     15.36 o 
   1   1  11        1.50        7.89     15.16 o 
   2   1  11       38.60       44.28     14.96 o 
   3   1  11      293.77      287.74     15.91 o 
   4   1  11      108.11       96.17     15.87 o 
   5   1  11       27.03       27.40     14.04 o 
   6   1  11        8.86       13.31     14.32 o 
   7   1  11       15.13        9.19     23.41 o 
   8   1  11        8.95       15.85     26.14 o 
  -6   2  11       32.61       46.22     14.17 o 
  -5   2  11        1.45       10.22     18.14 o 
  -4   2  11       79.42       96.65     12.60 o 
  -3   2  11       99.95      105.20     12.26 o 
  -2   2  11      249.04      240.70     10.21 o 
  -1   2  11      238.35      261.40     18.28 o 
   0   2  11       31.65       38.87     14.10 o 
   1   2  11       36.16       57.18     13.98 o 
   2   2  11        0.23       12.81     14.89 o 
   3   2  11       35.03       39.83     14.91 o 
   4   2  11        1.33       21.03     16.79 o 
   5   2  11       84.22       80.18     14.59 o 
   6   2  11       33.19       29.95     10.93 o 
   7   2  11       15.36       18.31     14.87 o 
   8   2  11        5.75       18.84     16.50 o 
  -6   3  11       46.30       55.18     15.03 o 
  -5   3  11       17.05       26.53     12.76 o 
  -4   3  11      108.98      113.41     12.50 o 
  -3   3  11      121.47      120.91     10.93 o 
  -2   3  11      117.46      123.81     10.59 o 
  -1   3  11      269.47      280.52     10.70 o 
   0   3  11        2.54        2.43      8.89 o 
   1   3  11      107.77      118.56     13.48 o 
   2   3  11        0.78        8.22     14.62 o 
   3   3  11       78.77       69.56     15.38 o 
   4   3  11      127.41      124.35     12.62 o 
   5   3  11       38.57       55.78     11.91 o 
   6   3  11       63.19       59.14     11.15 o 
   7   3  11       12.61       10.20     14.87 o 
   8   3  11       14.35       13.65     15.06 o 
   9   3  11        0.16        4.48     16.82 o 
  -6   4  11       55.66       54.88     24.73 o 
  -5   4  11       15.81       24.01     13.11 o 
  -4   4  11       27.02       31.10     12.16 o 
  -3   4  11      182.90      167.31     11.84 o 
  -2   4  11        4.12       -2.37      8.03 o 
  -1   4  11       39.05       43.06      8.17 o 
   0   4  11       69.32       65.57      9.73 o 
   1   4  11      179.46      180.11     11.09 o 
   2   4  11        3.73       -1.25      6.57 o 
   3   4  11      115.52      116.70      9.79 o 
   4   4  11      104.96      104.35      8.76 o 
   5   4  11        0.08       -2.77      7.63 o 
   6   4  11      123.54      125.22     10.74 o 
   7   4  11        2.82        8.64     12.79 o 
   8   4  11       17.54       14.47     14.79 o 
   9   4  11        0.53        1.19     16.45 o 
  -6   5  11        1.89       27.04     15.69 o 
  -5   5  11       73.89       80.77     14.47 o 
  -4   5  11       20.89       22.10     12.35 o 
  -3   5  11      124.65      125.46     13.19 o 
  -2   5  11        3.38       10.88      9.34 o 
  -1   5  11      134.04      146.78     13.74 o 
   0   5  11      195.68      203.11      7.97 o 
   1   5  11       50.56       55.04      6.95 o 
   2   5  11       88.80       93.60      8.26 o 
   3   5  11       21.23       31.93      8.94 o 
   4   5  11      116.47      114.82     11.63 o 
   5   5  11        0.38        4.72      7.38 o 
   6   5  11       80.07       85.98     10.39 o 
   7   5  11        5.11       17.54     10.47 o 
   8   5  11        5.04        0.88     11.71 o 
   9   5  11        9.25       10.90     15.85 o 
  -5   6  11       53.14       76.92     20.30 o 
  -4   6  11        0.97        3.15     13.81 o 
  -3   6  11       52.34       57.80     10.27 o 
  -2   6  11        0.49       -3.48      9.13 o 
  -1   6  11       42.63       50.62      7.87 o 
   0   6  11      206.00      189.60      7.12 o 
   1   6  11      120.01      121.72      7.82 o 
   2   6  11      310.71      296.79     10.66 o 
   3   6  11      129.05      116.77      8.50 o 
   4   6  11      157.62      170.99      8.28 o 
   5   6  11       18.80       26.96      8.19 o 
   6   6  11       51.77       62.29      9.45 o 
   7   6  11       13.54       19.19      9.81 o 
   8   6  11        2.26       15.82     15.08 o 
   9   6  11       14.45       10.81     13.28 o 
  -5   7  11       17.18        5.34     15.66 o 
  -4   7  11       12.69        6.59     11.83 o 
  -3   7  11       31.65       27.50     12.61 o 
  -2   7  11       46.50       49.31      9.95 o 
  -1   7  11        0.06        3.07      7.94 o 
   0   7  11      135.35      124.51      8.22 o 
   1   7  11       18.50       22.10      7.08 o 
   2   7  11       46.24       41.24      7.61 o 
   3   7  11      150.32      143.93      8.87 o 
   4   7  11      144.66      145.92      8.58 o 
   5   7  11       35.41       38.77      8.23 o 
   6   7  11       16.33       25.64     10.00 o 
   7   7  11       12.01        8.83     10.87 o 
   8   7  11        0.68       -3.13     10.80 o 
   9   7  11       11.82       17.81     12.42 o 
  -4   8  11       17.86        7.39     14.01 o 
  -3   8  11        4.54       -1.69     10.79 o 
  -2   8  11       28.88       33.49      9.21 o 
  -1   8  11       22.58       31.73      8.32 o 
   0   8  11      275.27      270.68      8.63 o 
   1   8  11        7.90        7.34      7.81 o 
   2   8  11        0.63        0.97      6.77 o 
   3   8  11      244.54      225.69      9.83 o 
   4   8  11       18.04       10.67      9.80 o 
   5   8  11       96.03       89.58      8.77 o 
   6   8  11        4.46       10.20     10.29 o 
   7   8  11        0.38        4.83     10.52 o 
   8   8  11        4.37       21.79     11.16 o 
   9   8  11       12.62        8.08     12.71 o 
  -4   9  11       42.53       38.35     10.91 o 
  -3   9  11        1.03        4.57     10.55 o 
  -2   9  11        5.64       17.02      9.26 o 
  -1   9  11       18.94       16.92      8.97 o 
   0   9  11       51.96       62.26      7.80 o 
   1   9  11      117.53      118.27      9.64 o 
   2   9  11       62.89       94.30     13.21 o 
   3   9  11       58.42       59.39     11.69 o 
   4   9  11        0.03        2.55     10.07 o 
   5   9  11      103.28      108.31      8.98 o 
   6   9  11       10.61       19.57     14.12 o 
   7   9  11       18.27       18.39     12.87 o 
   8   9  11        4.92        7.61     11.26 o 
   9   9  11        0.92       16.00     13.00 o 
  -3  10  11       10.46        5.45     15.80 o 
  -2  10  11       19.65       16.19     12.33 o 
  -1  10  11       14.77       18.93      9.81 o 
   0  10  11        0.33        2.03     10.35 o 
   1  10  11       84.19       75.16     12.96 o 
   2  10  11        1.37       -2.46     10.05 o 
   3  10  11       65.74       67.16     12.21 o 
   4  10  11        0.78       -8.73     11.95 o 
   5  10  11       18.12       21.80     10.80 o 
   6  10  11       10.54       14.46     10.73 o 
   7  10  11       19.82       14.49     11.51 o 
   8  10  11       15.99       19.79     12.22 o 
  -2  11  11       13.80       -6.24     12.57 o 
  -1  11  11       11.15       26.88     12.29 o 
   0  11  11       10.72       19.86     11.65 o 
   1  11  11       54.19       44.65     11.87 o 
   2  11  11       24.67       19.31     13.11 o 
   3  11  11      114.77      139.21     12.63 o 
   4  11  11        0.35       -4.63     25.86 o 
   5  11  11        1.95        2.15      9.77 o 
   6  11  11       22.01       19.49     10.13 o 
   7  11  11        2.64       -4.83     12.50 o 
   8  11  11       12.97       17.79     17.57 o 
   0  12  11        3.28       15.34     12.66 o 
   1  12  11        3.96       -0.13     18.85 o 
   2  12  11       14.14       44.70     15.49 o 
   3  12  11       21.08       22.57     13.28 o 
   4  12  11       33.55       37.81     22.18 o 
   5  12  11        3.24       -3.37     11.38 o 
   6  12  11       15.70       11.33     12.54 o 
   7  12  11        2.77       -2.11     11.69 o 
   2  13  11       18.62       32.67     14.13 o 
   3  13  11        1.70       17.93     14.77 o 
   4  13  11        7.34        2.59     15.77 o 
   5  13  11        0.81        3.36     13.46 o 
  -3  -5  12       22.61       22.36     31.95 o 
  -2  -5  12       15.22       22.49     35.92 o 
  -1  -5  12       14.08       40.58     16.48 o 
   0  -5  12       12.51       19.13     20.51 o 
   1  -5  12        0.01        5.10     22.96 o 
   2  -5  12        9.55       14.89     23.48 o 
  -4  -4  12       22.17       15.17     14.76 o 
  -3  -4  12       48.40       56.99     15.77 o 
  -2  -4  12       36.66       47.88     18.17 o 
  -1  -4  12        0.19       12.53     20.40 o 
   0  -4  12       69.95       77.16     21.05 o 
   1  -4  12        0.39        5.42     19.14 o 
   2  -4  12        5.60        6.05     18.83 o 
   3  -4  12        0.35       -5.02     22.67 o 
   4  -4  12        0.89        2.37     24.61 o 
  -5  -3  12        2.53        9.50     12.89 o 
  -4  -3  12       38.13       51.24     11.97 o 
  -3  -3  12        2.01        3.04     14.08 o 
  -2  -3  12       73.69       73.38     15.04 o 
  -1  -3  12        9.45       44.92     17.88 o 
   0  -3  12       63.11      102.18     19.24 o 
   1  -3  12        4.58       -1.35     17.58 o 
   2  -3  12        8.22      -10.83     18.31 o 
   3  -3  12       15.09       17.31     21.13 o 
   4  -3  12        0.03       -2.22     23.10 o 
   5  -3  12        3.73        4.68     18.55 o 
  -5  -2  12       15.57       14.58     13.48 o 
  -4  -2  12       34.77       36.86     12.61 o 
  -3  -2  12       12.67        8.89     13.00 o 
  -2  -2  12       95.88       93.20     19.15 o 
  -1  -2  12       91.41       78.29     18.93 o 
   0  -2  12       41.32       33.44     17.10 o 
   1  -2  12        9.52        5.35     16.46 o 
   2  -2  12       15.51        6.32     18.68 o 
   3  -2  12       17.24        8.86     17.89 o 
   4  -2  12        3.39       -9.40     19.05 o 
   5  -2  12       12.48       27.04     21.73 o 
   6  -2  12        0.02        0.48     19.29 o 
  -6  -1  12       38.24       57.81     14.63 o 
  -5  -1  12        4.32        1.09     11.02 o 
  -4  -1  12       57.78       60.99     11.00 o 
  -3  -1  12       13.20       15.33     14.40 o 
  -2  -1  12       34.94       74.03     15.65 o 
  -1  -1  12      114.67      121.24     16.40 o 
   0  -1  12       34.92       66.07     17.93 o 
   1  -1  12       37.22       47.57     12.11 o 
   2  -1  12        0.57      -10.28     16.85 o 
   3  -1  12       49.76       31.84     16.85 o 
   4  -1  12        3.11       22.77     19.24 o 
   5  -1  12        6.03       26.54     22.02 o 
   6  -1  12       10.75        9.02     16.56 o 
  -6   0  12       38.81       53.03     14.02 o 
  -5   0  12       23.70       28.30     12.43 o 
  -4   0  12       10.83       26.37     16.79 o 
  -3   0  12       97.80       89.81     14.13 o 
  -2   0  12        1.89        5.71     15.93 o 
  -1   0  12       78.70       93.36     16.30 o 
   0   0  12       88.18       75.87     12.34 o 
   1   0  12       61.24       89.06     16.74 o 
   2   0  12       72.24       79.82     16.93 o 
   3   0  12       67.70       66.92     17.62 o 
   4   0  12       23.38       28.55     16.71 o 
   5   0  12        5.32        2.50     20.68 o 
   6   0  12       12.19       10.60     16.36 o 
   7   0  12        2.16        5.85     27.52 o 
  -6   1  12       13.57       20.05     15.62 o 
  -5   1  12       51.49       59.59     12.68 o 
  -4   1  12        0.31      -11.38     13.92 o 
  -3   1  12      129.65      134.64     19.32 o 
  -2   1  12       25.01       32.18     13.39 o 
  -1   1  12      106.46      127.34     16.35 o 
   0   1  12       92.20       75.47     15.45 o 
   1   1  12       83.18       86.49     15.27 o 
   2   1  12      172.90      169.02     16.80 o 
   3   1  12        5.56       -8.70     17.16 o 
   4   1  12       66.13       76.10     16.68 o 
   5   1  12        0.26        2.05     18.21 o 
   6   1  12       19.93       24.22     18.17 o 
   7   1  12        3.57       10.72     26.28 o 
  -6   2  12        6.58       27.53     15.84 o 
  -5   2  12       63.90       53.15     14.70 o 
  -4   2  12        0.06       19.13     14.61 o 
  -3   2  12       56.08       58.22     10.57 o 
  -2   2  12       43.83       54.98     10.79 o 
  -1   2  12      150.25      131.66     11.54 o 
   0   2  12       20.84       20.22     15.78 o 
   1   2  12       70.66       78.70     15.60 o 
   2   2  12      109.42      130.74     14.53 o 
   3   2  12       24.47       33.44     15.86 o 
   4   2  12      113.84      113.77     16.24 o 
   5   2  12        9.05        6.44     17.97 o 
   6   2  12       32.02       43.67     15.36 o 
   7   2  12        5.37        4.51     25.39 o 
   8   2  12        0.54        4.64     28.05 o 
  -6   3  12        0.51        0.34     15.59 o 
  -5   3  12       45.07       48.56     14.92 o 
  -4   3  12       47.79       54.89     13.22 o 
  -3   3  12       49.43       63.32     12.65 o 
  -2   3  12        1.76        2.65      8.70 o 
  -1   3  12       86.81      100.88     11.01 o 
   0   3  12      261.63      256.29     15.20 o 
   1   3  12       18.94       41.51     10.82 o 
   2   3  12      117.06      133.99     15.42 o 
   3   3  12       25.65       23.17     15.04 o 
   4   3  12        1.67       -8.00     15.71 o 
   5   3  12      146.13      134.56     16.49 o 
   6   3  12       65.17       65.54     12.81 o 
   7   3  12        8.39        9.02     15.63 o 
   8   3  12        4.12       11.99     18.66 o 
  -5   4  12       62.48       82.19     14.94 o 
  -4   4  12       54.32       66.05     14.12 o 
  -3   4  12       38.22       34.69     10.47 o 
  -2   4  12       62.54       67.45      9.99 o 
  -1   4  12        6.57       11.20      8.59 o 
   0   4  12      151.52      160.60     11.52 o 
   1   4  12      337.81      344.25     12.51 o 
   2   4  12       15.28       31.51     15.25 o 
   3   4  12        2.42       11.28     14.28 o 
   4   4  12       53.64       70.62     16.40 o 
   5   4  12       90.26      112.65     12.03 o 
   6   4  12        0.36       -3.50     11.94 o 
   7   4  12       28.12       20.62     14.58 o 
   8   4  12        1.59        2.43     16.04 o 
  -5   5  12        9.76       13.94     14.65 o 
  -4   5  12       36.62       31.56     11.26 o 
  -3   5  12       33.65       41.38     10.79 o 
  -2   5  12      161.18      167.61     11.06 o 
  -1   5  12       38.95       62.13     17.20 o 
   0   5  12       55.46       55.94      9.78 o 
   1   5  12      234.02      194.80      9.60 o 
   2   5  12       46.68       51.31      8.69 o 
   3   5  12       35.18       30.56      9.85 o 
   4   5  12        8.34       10.42      9.51 o 
   5   5  12      120.35      111.27      9.42 o 
   6   5  12        1.42        1.06     10.87 o 
   7   5  12       30.82       44.80     11.54 o 
   8   5  12        1.73       -6.87     15.62 o 
   9   5  12        5.00       25.15     18.93 o 
  -5   6  12        6.64      -10.50     23.10 o 
  -4   6  12      102.27      107.70     12.38 o 
  -3   6  12       14.42       11.51      9.46 o 
  -2   6  12       56.36       60.42      9.07 o 
  -1   6  12      148.35      146.67     10.20 o 
   0   6  12        9.12       11.26      7.34 o 
   1   6  12        2.04        4.48      8.03 o 
   2   6  12       56.53       42.73      7.64 o 
   3   6  12      276.80      260.32     10.88 o 
   4   6  12       11.11       20.31      8.16 o 
   5   6  12       76.94       91.29      8.98 o 
   6   6  12        0.10       -3.38     11.47 o 
   7   6  12       10.62       10.58     10.70 o 
   8   6  12        9.15       11.34     12.11 o 
   9   6  12        1.22       13.84     14.43 o 
  -4   7  12       27.33       36.23     12.36 o 
  -3   7  12       18.43       28.01     11.81 o 
  -2   7  12       30.66       26.41     10.53 o 
  -1   7  12      179.54      176.63      8.87 o 
   0   7  12       24.82       29.98      8.06 o 
   1   7  12       37.82       54.14     10.23 o 
   2   7  12        0.08       -2.83      8.03 o 
   3   7  12      157.82      163.70     11.53 o 
   4   7  12      103.79      101.56     10.42 o 
   5   7  12       27.33       30.95     10.05 o 
   6   7  12        1.76        1.60     10.35 o 
   7   7  12        2.66        6.79     10.98 o 
   8   7  12       19.28       13.79     11.58 o 
   9   7  12        2.02       10.08     13.51 o 
  -4   8  12        9.68       18.44     13.07 o 
  -3   8  12       27.29       10.45     11.92 o 
  -2   8  12        0.10        5.84     10.97 o 
  -1   8  12       36.73       29.18      9.37 o 
   0   8  12       12.39       20.01      8.28 o 
   1   8  12      205.27      197.98      8.92 o 
   2   8  12       94.35       84.23      8.35 o 
   3   8  12       37.09       35.81      9.36 o 
   4   8  12      118.79      130.50     12.42 o 
   5   8  12       12.02        5.87     10.39 o 
   6   8  12       12.04       12.13     10.45 o 
   7   8  12        0.06        5.33     10.96 o 
   8   8  12       22.20       35.28     11.74 o 
  -3   9  12       22.63       19.92     12.19 o 
  -2   9  12       22.70       36.03     10.00 o 
  -1   9  12        5.45       14.22      9.50 o 
   0   9  12        0.21        9.40      8.20 o 
   1   9  12      105.11      106.00     12.93 o 
   2   9  12      149.08      153.26     10.59 o 
   3   9  12        1.14       -3.41     11.55 o 
   4   9  12       24.35       25.05     12.71 o 
   5   9  12        5.34        5.24      9.56 o 
   6   9  12       21.72       17.77     11.35 o 
   7   9  12        4.88       11.32     11.88 o 
   8   9  12        5.80        9.04     12.59 o 
  -2  10  12        7.47        8.87     10.64 o 
  -1  10  12       25.91       17.13      9.76 o 
   0  10  12       26.37       24.98     14.37 o 
   1  10  12        0.05       24.34     10.70 o 
   2  10  12      203.89      223.08     23.80 o 
   3  10  12        0.30       14.92     10.04 o 
   4  10  12        2.60        5.89     10.84 o 
   5  10  12        1.88        5.80     11.33 o 
   6  10  12        6.13       32.16     16.37 o 
   7  10  12       32.38       24.97     12.11 o 
   8  10  12        2.81        2.93     13.06 o 
  -1  11  12       21.75       35.18     17.30 o 
   0  11  12       18.62        1.65     12.48 o 
   1  11  12       11.28       24.63     10.60 o 
   2  11  12       37.57       66.18     12.95 o 
   3  11  12        9.11       30.91     13.21 o 
   4  11  12       79.67       76.61     12.26 o 
   5  11  12        0.47       14.46     12.45 o 
   6  11  12        1.07       22.46     12.02 o 
   7  11  12       30.65       22.08     12.55 o 
   0  12  12       21.43       28.67     17.48 o 
   1  12  12       13.71       35.94     12.44 o 
   2  12  12        2.56       -9.70     14.90 o 
   3  12  12        2.43        8.50     12.19 o 
   4  12  12       17.78       40.63     14.17 o 
   5  12  12       13.61       12.41     23.36 o 
   6  12  12        0.03      -11.56     11.56 o 
  -2  -4  13        2.21       13.87     16.81 o 
  -1  -4  13       43.19       67.42     17.19 o 
   0  -4  13        5.18       10.05     22.48 o 
   1  -4  13       12.78       14.54     23.93 o 
   2  -4  13        0.04       13.35     21.40 o 
  -3  -3  13       55.55       61.70     23.90 o 
  -2  -3  13        0.13      -16.38     16.38 o 
  -1  -3  13       28.25       28.29     15.39 o 
   0  -3  13        1.03       -4.85     21.51 o 
   1  -3  13       60.75       83.47     19.94 o 
   2  -3  13        1.06       12.77     19.28 o 
   3  -3  13        0.68      -20.28     20.28 o 
  -4  -2  13       33.55       39.66     16.13 o 
  -3  -2  13       19.42       35.07     20.09 o 
  -2  -2  13       22.61       52.63     21.35 o 
  -1  -2  13       79.76       52.52     20.50 o 
   0  -2  13       20.76       34.24     14.38 o 
   1  -2  13       14.05        5.15     20.66 o 
   2  -2  13       12.45       -4.01     18.54 o 
   3  -2  13        0.71       18.60     19.44 o 
   4  -2  13        4.64        0.84     22.76 o 
   5  -2  13        2.29      -14.77     25.53 o 
  -4  -1  13        0.78       12.79     17.27 o 
  -3  -1  13       27.71       25.70     13.59 o 
  -2  -1  13       11.66       45.85     18.10 o 
  -1  -1  13       44.19       29.03     18.06 o 
   0  -1  13      100.83       98.64     17.29 o 
   1  -1  13        6.85        0.70     19.47 o 
   2  -1  13        9.25       23.78     13.21 o 
   3  -1  13        7.82        7.46     20.16 o 
   4  -1  13       14.80       31.13     22.12 o 
   5  -1  13        0.78       -4.44     23.73 o 
  -5   0  13       81.08       83.61     17.00 o 
  -4   0  13       31.38       27.24     16.10 o 
  -3   0  13       46.13       72.02     15.81 o 
  -2   0  13       25.22       23.56     17.82 o 
  -1   0  13        2.40       -7.18     18.64 o 
   0   0  13       75.47       79.08     17.12 o 
   1   0  13        0.60       -1.91     18.06 o 
   2   0  13       16.51       17.11     16.72 o 
   3   0  13       18.33       22.88     17.01 o 
   4   0  13       38.63       57.89     21.38 o 
   5   0  13       11.08       26.88     22.88 o 
   6   0  13        0.23       -4.58     24.99 o 
  -5   1  13        3.41        4.61     16.25 o 
  -4   1  13       51.54       80.66     16.07 o 
  -3   1  13       10.60       14.11     11.89 o 
  -2   1  13      103.40       80.54     18.30 o 
  -1   1  13        0.02       -4.99     15.90 o 
   0   1  13       61.04       61.16     16.03 o 
   1   1  13        3.38       20.74     17.44 o 
   2   1  13        7.07       20.82     17.28 o 
   3   1  13       75.44       62.77     18.48 o 
   4   1  13       16.67       14.48     17.62 o 
   5   1  13       32.01       36.54     21.77 o 
   6   1  13        0.02      -12.35     25.78 o 
   7   1  13        5.30        8.67     25.01 o 
  -5   2  13        0.02        6.10     15.05 o 
  -4   2  13       63.05       59.61     14.58 o 
  -3   2  13        0.45       22.77     13.70 o 
  -2   2  13       37.87       57.21     13.09 o 
  -1   2  13        7.98       10.67     14.93 o 
   0   2  13       44.87       52.23     16.20 o 
   1   2  13       44.45       72.84     17.52 o 
   2   2  13       30.11       14.02     17.32 o 
   3   2  13       62.45       72.56     13.03 o 
   4   2  13       12.52       28.09     17.98 o 
   5   2  13       55.29       80.26     20.95 o 
   6   2  13        0.88      -22.44     22.44 o 
   7   2  13       13.84       13.05     31.21 o 
  -5   3  13        1.43        0.86     15.38 o 
  -4   3  13       56.38       76.46     15.39 o 
  -3   3  13       28.65       20.89     14.33 o 
  -2   3  13       13.52        2.62     11.46 o 
  -1   3  13        5.03       -1.60     16.48 o 
   0   3  13        1.37       11.97     14.66 o 
   1   3  13      178.97      206.25     17.95 o 
   2   3  13        9.90       21.16     15.68 o 
   3   3  13       86.96       72.78     12.43 o 
   4   3  13       29.76       -6.30     18.28 o 
   5   3  13       14.28       28.70     19.17 o 
   6   3  13       21.33       17.90     18.00 o 
   7   3  13       10.26       13.61     28.60 o 
   8   3  13        1.16       14.39     29.16 o 
  -5   4  13       14.90       23.41     13.80 o 
  -4   4  13       40.28       38.17     12.39 o 
  -3   4  13       73.97       88.56     12.54 o 
  -2   4  13       39.85       26.99     11.57 o 
  -1   4  13        4.68        7.13     11.40 o 
   0   4  13       23.89       22.71     14.53 o 
   1   4  13      184.14      198.09     12.39 o 
   2   4  13       18.55        6.15     15.93 o 
   3   4  13      126.02      129.39     17.27 o 
   4   4  13       22.22       16.57     18.10 o 
   5   4  13        0.42       11.36     18.61 o 
   6   4  13       67.55       84.63     16.14 o 
   7   4  13        2.75       13.10     18.38 o 
   8   4  13        1.69        6.99     19.24 o 
  -4   5  13        8.75       10.68     11.07 o 
  -3   5  13       24.66       50.19     12.61 o 
  -2   5  13        5.67       12.66     11.45 o 
  -1   5  13       47.72       56.04     10.90 o 
   0   5  13       44.94       53.42     11.35 o 
   1   5  13       40.45       49.63     12.13 o 
   2   5  13       89.40       77.45     15.85 o 
   3   5  13       42.32       52.41     17.53 o 
   4   5  13       63.88       61.89     17.34 o 
   5   5  13       23.08       19.55     13.93 o 
   6   5  13       10.88       13.13     16.45 o 
   7   5  13        4.37        2.95     17.25 o 
   8   5  13        7.64       17.60     19.35 o 
  -4   6  13        6.83       15.63     12.88 o 
  -3   6  13       82.18       84.94     12.14 o 
  -2   6  13        0.17        6.93     10.91 o 
  -1   6  13       38.18       45.83     11.23 o 
   0   6  13      179.09      155.22     11.19 o 
   1   6  13        4.06        2.70     10.70 o 
   2   6  13       51.68       49.47      9.46 o 
   3   6  13        0.80       15.64      8.58 o 
   4   6  13       63.12       59.37     11.04 o 
   5   6  13        0.04        0.18      9.63 o 
   6   6  13       32.97       43.28     11.81 o 
   7   6  13        0.47      -12.02     12.55 o 
   8   6  13        0.04       12.77     13.45 o 
  -4   7  13        1.64        7.02     16.35 o 
  -3   7  13       56.07       53.35     10.48 o 
  -2   7  13       14.30       17.57     11.56 o 
  -1   7  13       19.41       39.08     14.43 o 
   0   7  13      167.39      162.75     16.26 o 
   1   7  13        1.16       -4.16      8.87 o 
   2   7  13       77.27       80.06      8.01 o 
   3   7  13       16.89       18.50     10.63 o 
   4   7  13       62.94       67.90     10.51 o 
   5   7  13        3.05        2.28     11.92 o 
   6   7  13       29.83       27.06     11.11 o 
   7   7  13        6.90       11.11     12.50 o 
   8   7  13        0.01        5.82     13.50 o 
  -3   8  13        1.82       11.47     12.74 o 
  -2   8  13      110.97      110.47     11.50 o 
  -1   8  13        0.05       -1.08     11.49 o 
   0   8  13       27.32       35.92      9.42 o 
   1   8  13        0.21        6.10      8.84 o 
   2   8  13       69.53       74.26      8.16 o 
   3   8  13       16.09       20.73      9.89 o 
   4   8  13       20.99       30.98     10.32 o 
   5   8  13       25.55       31.60     11.02 o 
   6   8  13        6.83        9.24     10.03 o 
   7   8  13        4.89        4.46     13.52 o 
   8   8  13        0.00        7.81     13.94 o 
  -2   9  13       65.72       75.38     12.28 o 
  -1   9  13       34.61       31.09      9.81 o 
   0   9  13       16.63       28.03      9.02 o 
   1   9  13       18.42       27.35      9.06 o 
   2   9  13       27.60       27.93      8.04 o 
   3   9  13       37.44       34.65      9.22 o 
   4   9  13        7.25       -0.18     11.07 o 
   5   9  13       27.71       38.81     12.94 o 
   6   9  13        7.14        7.79     12.09 o 
   7   9  13        9.95       13.84     13.59 o 
  -1  10  13        4.32       14.12     10.17 o 
   0  10  13       34.25       29.72      9.87 o 
   1  10  13       43.13       28.07     10.10 o 
   2  10  13        4.12       10.74     13.03 o 
   3  10  13       81.46       58.66     13.54 o 
   4  10  13        2.59        9.05     15.11 o 
   5  10  13        6.24       10.68     13.59 o 
   6  10  13       16.17       16.10     12.39 o 
   7  10  13       11.43       12.86     13.07 o 
   0  11  13       13.11       23.09     12.74 o 
   1  11  13       28.55       23.10     11.47 o 
   2  11  13        4.19        0.65     12.43 o 
   3  11  13       44.77       49.56     14.65 o 
   4  11  13        0.76        0.91     15.88 o 
   5  11  13        1.09        6.45     12.01 o 
   6  11  13        9.17       25.09     12.88 o 
   2  12  13       12.76       41.39     15.96 o 
   3  12  13        3.84       22.74     25.27 o 
   4  12  13       20.44       27.38     13.18 o 
   5  12  13        2.65       14.13     23.07 o 
  -1  -3  14        0.06        8.97     17.98 o 
   0  -3  14       14.61       -4.69     24.47 o 
  -3  -2  14        6.94       13.86     22.25 o 
  -2  -2  14       37.23       40.31     21.20 o 
  -1  -2  14        6.73      -10.92     15.82 o 
   0  -2  14        5.77       24.74     20.13 o 
   1  -2  14        8.69       31.82     21.11 o 
   2  -2  14       12.38      -23.03     23.03 o 
   3  -2  14        7.75       13.31     23.74 o 
  -3  -1  14        4.58      -22.30     23.59 o 
  -2  -1  14       15.76       42.65     20.26 o 
  -1  -1  14       35.42       75.26     21.54 o 
   0  -1  14       14.36       -1.57     20.89 o 
   1  -1  14       13.97        4.32     21.58 o 
   2  -1  14        0.04        6.25     19.78 o 
   3  -1  14       41.20       54.97     22.50 o 
   4  -1  14        1.13       19.01     23.57 o 
  -4   0  14       63.56       75.61     18.90 o 
  -3   0  14       17.38       37.27     22.08 o 
  -2   0  14       55.96       65.56     19.68 o 
  -1   0  14       14.21        2.49     21.80 o 
   0   0  14        2.07        4.66     18.29 o 
   1   0  14       41.56       45.73     20.90 o 
   2   0  14        7.88       10.79     18.21 o 
   3   0  14       14.34        4.33     20.41 o 
   4   0  14        6.26       39.96     20.18 o 
   5   0  14        6.38       -7.10     23.98 o 
  -4   1  14       11.26       23.37     18.53 o 
  -3   1  14       36.98       42.83     13.92 o 
  -2   1  14        9.61       16.25     18.44 o 
  -1   1  14       46.50       25.74     14.68 o 
   0   1  14        0.06       13.06     19.19 o 
   1   1  14       32.72       58.90     17.85 o 
   2   1  14       89.88      114.10     18.21 o 
   3   1  14        4.81        6.60     19.15 o 
   4   1  14        5.04       30.64     18.63 o 
   5   1  14        4.87        6.96     23.65 o 
   6   1  14        8.40        1.68     27.59 o 
  -4   2  14        0.75        1.04     14.50 o 
  -3   2  14       64.23       81.20     14.10 o 
  -2   2  14        5.51      -13.52     13.52 o 
  -1   2  14       41.77       34.66     19.23 o 
   0   2  14        0.66       -8.19     17.29 o 
   1   2  14       17.41       43.28     18.81 o 
   2   2  14       91.82      105.30     18.81 o 
   3   2  14        0.92       22.79     18.67 o 
   4   2  14       26.10       14.64     18.73 o 
   5   2  14        0.11        0.09     21.18 o 
   6   2  14       20.83       33.19     23.61 o 
  -4   3  14        1.50        1.95     16.28 o 
  -3   3  14       23.21       44.23     14.08 o 
  -2   3  14       25.89       24.42     11.57 o 
  -1   3  14       11.95       17.78     17.89 o 
   0   3  14       34.21       50.09     17.54 o 
   1   3  14        0.35       32.55     18.38 o 
   2   3  14      110.16       84.47     18.64 o 
   3   3  14        7.08       17.61     19.07 o 
   4   3  14       26.09       26.86     18.98 o 
   5   3  14       15.47       42.63     20.46 o 
   6   3  14       23.18       21.50     22.17 o 
  -4   4  14       10.26       16.73     14.13 o 
  -3   4  14        5.26       21.67     13.43 o 
  -2   4  14       34.82       28.79     12.63 o 
  -1   4  14       18.84        8.67     13.03 o 
   0   4  14       34.89       35.31     17.84 o 
   1   4  14       20.19       41.85     18.26 o 
   2   4  14      104.99      105.08     18.88 o 
   3   4  14        3.01       -2.97     16.81 o 
   4   4  14       68.26       75.53     14.01 o 
   5   4  14        6.65       -4.56     18.25 o 
   6   4  14        0.04      -12.35     23.18 o 
   7   4  14       20.38       34.72     37.48 o 
  -3   5  14        0.09       -0.18     13.03 o 
  -2   5  14       20.94       33.26     12.32 o 
  -1   5  14        0.56        7.89     12.66 o 
   0   5  14       56.27       54.77     13.95 o 
   1   5  14       37.56       29.11     16.79 o 
   2   5  14       35.18       22.42     18.39 o 
   3   5  14       56.62       93.18     16.82 o 
   4   5  14       37.60       27.04     19.85 o 
   5   5  14       27.52       37.59     17.87 o 
   6   5  14        0.58       -5.59     18.27 o 
   7   5  14        1.77       -1.58     22.09 o 
  -3   6  14        5.19       11.88     14.42 o 
  -2   6  14       26.85       38.58     13.75 o 
  -1   6  14       25.57       36.52     10.74 o 
   0   6  14       75.16       82.87     12.22 o 
   1   6  14       37.84       35.49     12.36 o 
   2   6  14        6.99        0.94     14.10 o 
   3   6  14       75.08       40.08     17.50 o 
   4   6  14        4.47       10.02     15.81 o 
   5   6  14       66.99       61.40     16.61 o 
   6   6  14        0.67       10.41     19.30 o 
   7   6  14        0.71        7.98     18.78 o 
  -3   7  14       14.75       39.94     14.38 o 
  -2   7  14       41.69       40.70     13.37 o 
  -1   7  14       38.30       32.56     10.54 o 
   0   7  14        4.43        1.93     10.15 o 
   1   7  14       56.69       61.08     11.68 o 
   2   7  14        5.88        5.35      9.69 o 
   3   7  14       27.33       31.44     10.37 o 
   4   7  14        7.34       22.12     11.28 o 
   5   7  14       35.11       36.43     11.58 o 
   6   7  14        3.31       -5.66     13.73 o 
   7   7  14        2.47       -1.12     14.22 o 
  -2   8  14        1.48        6.31     13.60 o 
  -1   8  14      146.81      143.74     12.80 o 
   0   8  14        2.37        7.92     11.66 o 
   1   8  14       23.36       26.41     10.04 o 
   2   8  14        1.47       16.16      8.85 o 
   3   8  14       37.10       33.82     10.22 o 
   4   8  14       23.27       28.96      9.95 o 
   5   8  14        1.99       17.75     12.25 o 
   6   8  14        3.87        5.82     12.42 o 
   7   8  14        0.05        1.85     13.48 o 
  -1   9  14       97.54       95.88     13.72 o 
   0   9  14        9.10        9.67     12.02 o 
   1   9  14       28.85       22.82      9.34 o 
   2   9  14       10.43       30.60      9.17 o 
   3   9  14       12.86       10.04     10.53 o 
   4   9  14       27.79       19.29     15.27 o 
   5   9  14        0.15        8.26     14.92 o 
   6   9  14        7.21       20.42     13.18 o 
   7   9  14        0.06       24.75     17.31 o 
   0  10  14       14.95        7.08     11.36 o 
   1  10  14       34.75       24.66     11.35 o 
   2  10  14       23.95       26.54     12.38 o 
   3  10  14        0.04        5.65     16.64 o 
   4  10  14       15.23        1.53     14.87 o 
   5  10  14        0.01      -15.62     15.62 o 
   6  10  14        1.65        4.92     13.82 o 
   1  11  14        4.41       25.93     21.90 o 
   2  11  14       27.10       32.12     13.40 o 
   3  11  14        7.12       29.47     15.42 o 
   4  11  14       13.54       23.35     16.68 o 
   5  11  14        1.53       15.48     16.88 o 
  -1  -1  15        0.15       39.60     22.22 o 
   0  -1  15        3.32      -23.73     23.73 o 
   1  -1  15       10.17       13.20     21.68 o 
   2  -1  15       24.26       18.32     25.09 o 
  -2   0  15        8.06       21.14     18.36 o 
  -1   0  15        2.07       -5.14     20.10 o 
   0   0  15       17.73        5.58     22.30 o 
   1   0  15        0.02       28.04     22.10 o 
   2   0  15       23.87       49.40     21.02 o 
   3   0  15        7.59       -4.51     21.03 o 
  -2   1  15       28.41        9.42     17.10 o 
  -1   1  15       14.93       50.41     20.30 o 
   0   1  15       23.27        3.50     21.35 o 
   1   1  15       27.73       41.68     21.93 o 
   2   1  15       23.57       48.88     21.55 o 
   3   1  15       12.33       23.48     22.48 o 
   4   1  15        5.64       17.76     20.95 o 
  -2   2  15       50.28       44.63     23.16 o 
  -1   2  15        6.80      -16.32     19.96 o 
   0   2  15       58.92       29.17     21.46 o 
   1   2  15       19.91       -6.74     18.97 o 
   2   2  15        0.28       -2.07     18.65 o 
   3   2  15       21.81       14.67     22.22 o 
   4   2  15        7.72        6.46     21.96 o 
   5   2  15       15.39       15.66     21.29 o 
  -3   3  15        1.14       -3.78     14.68 o 
  -2   3  15       25.49       33.66     20.05 o 
  -1   3  15       28.93       34.70     19.43 o 
   0   3  15       22.21       26.75     19.09 o 
   1   3  15       69.03       68.71     20.18 o 
   2   3  15        0.02       19.21     18.22 o 
   3   3  15       26.54        9.66     18.99 o 
   4   3  15        0.17       -4.90     21.64 o 
   5   3  15        8.12       19.05     22.90 o 
  -3   4  15        7.06        9.08     13.64 o 
  -2   4  15        0.17       -6.30     16.14 o 
  -1   4  15       41.15       24.50     18.78 o 
   0   4  15        3.89      -12.86     14.40 o 
   1   4  15       68.04       72.53     14.48 o 
   2   4  15        0.41       14.57     17.84 o 
   3   4  15       66.52       76.34     21.77 o 
   4   4  15        6.23       -7.19     19.35 o 
   5   4  15        1.16       -2.35     21.80 o 
   6   4  15        3.23        8.49     23.85 o 
  -2   5  15        0.02        2.24     15.16 o 
  -1   5  15       34.99       46.75     13.58 o 
   0   5  15        0.59       10.14     18.93 o 
   1   5  15       29.94       35.96     15.13 o 
   2   5  15       10.58      -11.96     19.97 o 
   3   5  15       52.22       39.95     14.72 o 
   4   5  15       25.06       18.88     21.11 o 
   5   5  15        8.55        0.52     22.08 o 
   6   5  15        4.57        6.32     23.69 o 
  -2   6  15        2.20        4.28     14.52 o 
  -1   6  15       36.05       29.89     14.20 o 
   0   6  15       24.15       36.41     14.94 o 
   1   6  15       35.24       17.39     18.13 o 
   2   6  15       13.05      -11.68     20.27 o 
   3   6  15        7.64       30.80     18.37 o 
   4   6  15       26.05       13.35     19.22 o 
   5   6  15        0.92        6.21     22.11 o 
  -2   7  15       14.55       22.60     28.95 o 
  -1   7  15       32.47       32.99     13.65 o 
   0   7  15       38.85       56.90     13.96 o 
   1   7  15        9.97       -6.50     15.25 o 
   2   7  15       37.35       32.03     15.69 o 
   3   7  15        0.72       -7.60     16.52 o 
   4   7  15       11.72       22.06     11.57 o 
   5   7  15        8.36       -1.02     13.65 o 
   6   7  15       13.00       10.22     29.18 o 
  -1   8  15        5.31       13.79     13.19 o 
   0   8  15       42.97       35.08     13.61 o 
   1   8  15        0.02       -3.74     13.59 o 
   2   8  15       47.36       36.72     10.42 o 
   3   8  15        0.08       -5.10     11.72 o 
   4   8  15       10.14       34.85     10.28 o 
   5   8  15       22.58       34.86     17.01 o 
   6   8  15        0.58        6.99     17.69 o 
   0   9  15       47.71       67.79     14.44 o 
   1   9  15        0.17       -3.53     10.51 o 
   2   9  15       12.53        9.43     10.31 o 
   3   9  15        9.55       11.85     11.29 o 
   4   9  15        6.74       32.13     15.59 o 
   5   9  15        7.29       -7.63     14.02 o 
   2  10  15        9.81       18.84     11.52 o 
   3  10  15       15.91       29.67     14.51 o 
   4  10  15        0.46        2.74     16.43 o 
   1   1  16        9.90       17.02     24.13 o 
   0   2  16        1.05       -4.94     20.86 o 
   1   2  16       34.19       46.60     21.19 o 
   2   2  16       14.95      -14.05     21.56 o 
   3   2  16        1.71      -22.01     22.01 o 
  -1   3  16       31.46       41.33     22.16 o 
   0   3  16       30.03       47.12     22.68 o 
   1   3  16       55.33       40.15     22.21 o 
   2   3  16       27.70       43.12     20.52 o 
   3   3  16        5.24       -0.32     21.03 o 
   4   3  16       10.40       10.32     25.14 o 
  -1   4  16        1.78       36.91     21.70 o 
   0   4  16       71.64       86.56     17.39 o 
   1   4  16        1.56        0.71     15.79 o 
   2   4  16       38.42       26.50     22.88 o 
   3   4  16        0.39       13.38     19.91 o 
   4   4  16        6.43        4.72     21.65 o 
  -1   5  16        1.36       28.82     24.06 o 
   0   5  16       72.20      120.69     21.11 o 
   1   5  16        8.94       11.63     22.37 o 
   2   5  16       12.67       43.79     15.73 o 
   3   5  16        4.84        9.39     20.18 o 
   4   5  16        8.56       -7.82     20.98 o 
   0   6  16       22.10       75.15     21.17 o 
   1   6  16       15.14       29.73     22.69 o 
   2   6  16       17.77        8.65     19.89 o 
   3   6  16       12.42       16.66     20.15 o 
   4   6  16        0.94       25.27     23.06 o 
   0   7  16        7.62        7.41     16.12 o 
   1   7  16       15.51       32.22     23.94 o 
   2   7  16       20.54        3.79     22.44 o 
   3   7  16       10.56       -4.09     22.55 o 
   4   7  16        0.50        6.39     21.36 o 
   1   8  16       22.60       24.28     17.00 o 
   2   8  16        0.39       13.75     16.63 o 
   3   8  16       13.03       13.78     14.29 o 
   4   8  16        0.30       16.37     19.34 o 
                                                 
